# Supplementary material for: Characterizing and measuring bias in sequence data
Source: Genome Biol. 2013 May 29;14(5):R51. doi: 10.1186/gb-2013-14-5-r51 (PMC4053816; doi:10.1186/gb-2013-14-5-r51)
Supplement: Additional file 1 — The 'bad promoters' list for Human assembly 19 (GRCh 37), as described in the main text and method section, computed from HiSeq v2 data set A2; intervals are annotated with gene names and the coverage ratios used to select them (see Materials and methods for details). [file gb-2013-14-5-r51-S1.TXT]

19:15560662-15560862	#WIZ, ratio=0.0016936
17:7788022-7788222	#CHD3, ratio=0.00236143
3:184097760-184097960	#CHRD, ratio=0.0027067
16:1203140-1203340	#CACNA1H, ratio=0.00415175
7:97910878-97911078	#BRI3, ratio=0.00469621
20:62601118-62601318	#ZNF512B, ratio=0.00486878
22:51039030-51039230	#MAPK8IP2, ratio=0.0051741
7:139477593-139477793	#HIPK2, ratio=0.00610759
21:44073761-44073961	#PDE9A, ratio=0.00669556
15:23086336-23086536	#NIPA1, ratio=0.00714839
1:22263650-22263850	#HSPG2, ratio=0.00719683
1:160068518-160068718	#IGSF8, ratio=0.00752226
17:76921372-76921572	#TIMP2, ratio=0.00795431
19:55795433-55795633	#BRSK1, ratio=0.00947193
19:3062271-3062471	#AES, ratio=0.00972521
19:589792-589992	#HCN2, ratio=0.0103151
11:64001955-64002155	#VEGFB, ratio=0.0103722
17:79989431-79989631	#RAC3, ratio=0.0105423
17:55333830-55334030	#MSI2, ratio=0.0110555
21:46824996-46825196	#COL18A1, ratio=0.0111309
2:99347489-99347689	#MGAT4A, ratio=0.012556
19:708852-709052	#PALM, ratio=0.0131925
2:105471868-105472068	#POU3F3, ratio=0.0140976
12:123319938-123320138	#HIP1R, ratio=0.0141746
5:167956481-167956681	#FBLL1, ratio=0.0151935
12:53774327-53774527	#SP1, ratio=0.0154143
5:176900594-176900794	#DBN1, ratio=0.0155677
7:74378982-74379182	#GATSL1, ratio=0.0155711
7:5322460-5322660	#SLC29A4, ratio=0.0157672
9:137218215-137218415	#RXRA, ratio=0.016186
22:50624259-50624459	#TRABD, ratio=0.0162708
9:132934756-132934956	#NCS1, ratio=0.0164287
3:176914948-176915148	#TBL1XR1, ratio=0.0166262
2:42795570-42795770	#MTA3, ratio=0.0169323
11:627073-627273	#SCT, ratio=0.0172459
22:38794831-38795031	#LOC400927, ratio=0.0176155
16:30107421-30107621	#YPEL3, ratio=0.0176226
19:18654283-18654483	#FKBP8, ratio=0.0179103
14:105331549-105331749	#KIAA0284, ratio=0.01821
10:103535659-103535859	#FGF8, ratio=0.0182828
19:46476557-46476757	#NOVA2, ratio=0.0182869
20:2673423-2673623	#EBF4, ratio=0.0188151
8:141645546-141645746	#EIF2C2, ratio=0.0188974
1:242687898-242688098	#PLD5, ratio=0.0190581
7:65338156-65338356	#VKORC1L1, ratio=0.0192043
18:55102816-55103016	#ONECUT2, ratio=0.0194655
7:1272553-1272753	#UNCX, ratio=0.0199145
16:2570262-2570462	#AMDHD2, ratio=0.0213273
10:75634249-75634449	#CAMK2G, ratio=0.0213433
11:369694-369894	#B4GALNT4, ratio=0.0213525
19:10046970-10047170	#OLFM2, ratio=0.0213731
19:1567957-1568157	#MEX3D, ratio=0.0218223
4:1005509-1005709	#FGFRL1, ratio=0.0222686
1:206858264-206858464	#MAPKAPK2, ratio=0.0224752
10:134000313-134000513	#DPYSL4, ratio=0.0232305
7:4998744-4998944	#MMD2, ratio=0.0233014
5:16179797-16179997	#MARCH11, ratio=0.0242153
1:31381380-31381580	#SDC3, ratio=0.0249404
8:22550715-22550915	#EGR3, ratio=0.0258766
6:44095091-44095291	#MRPL14, ratio=0.0260601
9:129089022-129089222	#FAM125B, ratio=0.0262406
X:129244588-129244788	#ELF4, ratio=0.0264584
X:101397288-101397488	#TCEAL6, ratio=0.0270349
6:12012623-12012823	#HIVEP1, ratio=0.0270567
16:58231682-58231882	#CSNK2A2, ratio=0.0273249
1:1475640-1475840	#TMEM240, ratio=0.0283081
11:17035863-17036063	#PLEKHA7, ratio=0.0289535
9:116638461-116638661	#ZNF618, ratio=0.029324
X:2418908-2419108	#ZBED1, ratio=0.0297978
12:132379178-132379378	#ULK1, ratio=0.0301497
17:7311401-7311601	#NLGN2, ratio=0.0310301
22:39853224-39853424	#MGAT3, ratio=0.03109
2:235860527-235860727	#SH3BP4, ratio=0.0314152
2:191513747-191513947	#NAB1, ratio=0.0316446
22:21771592-21771792	#HIC2, ratio=0.0317428
X:2418915-2419115	#DHRSX, ratio=0.0321304
2:16847034-16847234	#FAM49A, ratio=0.0328879
17:62658286-62658486	#SMURF2, ratio=0.0334364
16:431850-432050	#TMEM8A, ratio=0.0337354
17:1083066-1083266	#ABR, ratio=0.0338772
16:67464935-67465135	#HSD11B2, ratio=0.0340105
1:27022421-27022621	#ARID1A, ratio=0.034057
12:58148780-58148980	#MARCH9, ratio=0.0343803
9:123639506-123639706	#PHF19, ratio=0.034438
1:154975005-154975205	#ZBTB7B, ratio=0.0344556
6:170124006-170124206	#PHF10, ratio=0.0351568
17:56160679-56160879	#DYNLL2, ratio=0.0359179
12:7037379-7037579	#ATN1, ratio=0.036903
21:45681999-45682199	#DNMT3L, ratio=0.036995
20:61493015-61493215	#TCFL5, ratio=0.03744
17:81037466-81037666	#METRNL, ratio=0.037553
7:28219975-28220175	#JAZF1-AS1, ratio=0.0376559
6:91006527-91006727	#BACH2, ratio=0.0377082
21:38338856-38339056	#HLCS, ratio=0.038046
1:9352840-9353040	#SPSB1, ratio=0.0380822
19:44143891-44144091	#CADM4, ratio=0.0389463
2:234263052-234263252	#DGKD, ratio=0.0391634
11:6676974-6677174	#DCHS1, ratio=0.0393835
2:48756963-48757163	#STON1-GTF2A1L, ratio=0.0395986
12:56136963-56137163	#GDF11, ratio=0.0400194
1:38471087-38471287	#FHL3, ratio=0.0400865
14:102976028-102976228	#ANKRD9, ratio=0.040667
17:42836467-42836667	#ADAM11, ratio=0.0408513
6:168227570-168227770	#MLLT4, ratio=0.0412115
19:36208820-36209020	#MLL4, ratio=0.0413063
17:60556285-60556485	#TLK2, ratio=0.0414646
1:15850840-15851040	#CASP9, ratio=0.0415985
2:32235598-32235798	#MEMO1, ratio=0.0423233
1:11714813-11715013	#FBXO44, ratio=0.0425671
2:88751953-88752153	#FOXI3, ratio=0.0428733
1:23810650-23810850	#ASAP3, ratio=0.0429572
1:60280432-60280632	#HOOK1, ratio=0.0429727
1:224621901-224622101	#WDR26, ratio=0.0430957
19:51071202-51071402	#LRRC4B, ratio=0.0432964
15:56535383-56535583	#RFX7, ratio=0.0434498
X:149861768-149861968	#MTMR1, ratio=0.0441598
1:24829286-24829486	#RCAN3, ratio=0.0444872
12:56101586-56101786	#ITGA7, ratio=0.0446109
7:64498631-64498831	#CCT6P3, ratio=0.0446591
11:111473069-111473269	#SIK2, ratio=0.0451272
16:16043333-16043533	#ABCC1, ratio=0.0454666
12:3186420-3186620	#TSPAN9, ratio=0.0457644
X:153665158-153665358	#GDI1, ratio=0.0466294
9:138371547-138371747	#PPP1R26, ratio=0.0474089
20:35974456-35974656	#SRC, ratio=0.0483185
X:152953651-152953851	#SLC6A8, ratio=0.0486086
10:28822320-28822520	#WAC, ratio=0.0488992
12:118498851-118499051	#WSB2, ratio=0.0490935
1:164528496-164528696	#PBX1, ratio=0.0491594
19:6279859-6280059	#MLLT1, ratio=0.0493084
18:9614500-9614700	#PPP4R1, ratio=0.049878
17:6459777-6459977	#PITPNM3, ratio=0.0500506
X:152907796-152907996	#DUSP9, ratio=0.0504799
22:23412568-23412768	#GNAZ, ratio=0.050539
4:125633787-125633987	#ANKRD50, ratio=0.0506552
10:15210595-15210795	#NMT2, ratio=0.0507921
4:79697431-79697631	#BMP2K, ratio=0.0512923
15:32322585-32322785	#CHRNA7, ratio=0.0514596
1:160175024-160175224	#PEA15, ratio=0.051921
11:77185008-77185208	#PAK1, ratio=0.051942
19:8274116-8274316	#CERS4, ratio=0.0519824
17:30186226-30186426	#C17orf79, ratio=0.0520721
11:72353404-72353604	#PDE2A, ratio=0.0520797
17:65821679-65821879	#BPTF, ratio=0.05208
13:37494309-37494509	#SMAD9, ratio=0.0521318
9:138798905-138799105	#CAMSAP1, ratio=0.052527
1:11714788-11714988	#FBXO2, ratio=0.0526164
17:66453553-66453753	#WIPI1, ratio=0.0526532
21:45875292-45875492	#LRRC3, ratio=0.0530979
20:42543391-42543591	#TOX2, ratio=0.053211
5:171881427-171881627	#SH3PXD2B, ratio=0.0534916
1:21978248-21978448	#RAP1GAP, ratio=0.0536023
6:99395749-99395949	#FBXL4, ratio=0.0538664
5:114632358-114632558	#CCDC112, ratio=0.0540319
1:61547879-61548079	#NFIA, ratio=0.0541315
21:45285015-45285215	#AGPAT3, ratio=0.0545751
4:1723116-1723316	#TACC3, ratio=0.0547065
15:34729567-34729767	#GOLGA8A, ratio=0.055361
3:182698226-182698426	#DCUN1D1, ratio=0.0556226
5:612304-612504	#CEP72, ratio=0.0556654
22:21871680-21871880	#PI4KAP2, ratio=0.0560902
19:2164047-2164247	#DOT1L, ratio=0.0562681
19:50354833-50355033	#LOC100506033, ratio=0.0562987
12:57916558-57916758	#MBD6, ratio=0.0568095
17:5973833-5974033	#WSCD1, ratio=0.0568376
20:388608-388808	#RBCK1, ratio=0.0569814
12:51611377-51611577	#POU6F1, ratio=0.05736
1:9294762-9294962	#H6PD, ratio=0.0575684
21:44846902-44847102	#SIK1, ratio=0.0582935
X:134232633-134232833	#LINC00087, ratio=0.0585326
2:161350218-161350418	#RBMS1, ratio=0.0586324
1:16085154-16085354	#FBLIM1, ratio=0.0587023
2:109150710-109150910	#LIMS1, ratio=0.0587676
12:19592507-19592707	#AEBP2, ratio=0.0588585
17:79869240-79869440	#PCYT2, ratio=0.0592434
9:110251947-110252147	#KLF4, ratio=0.0596701
19:54466189-54466389	#CACNG8, ratio=0.0598066
9:139137587-139137787	#QSOX2, ratio=0.059852
17:36904458-36904658	#PCGF2, ratio=0.0598636
22:43045305-43045505	#CYB5R3, ratio=0.0600762
8:145321416-145321616	#SCXA, ratio=0.0600891
8:145321416-145321616	#SCXB, ratio=0.0600891
5:38556648-38556848	#LIFR, ratio=0.0601953
18:24765189-24765389	#CHST9, ratio=0.060398
3:52567693-52567893	#NT5DC2, ratio=0.0605235
1:180123867-180124067	#QSOX1, ratio=0.0605711
2:54683353-54683553	#SPTBN1, ratio=0.0610315
5:139493607-139493807	#PURA, ratio=0.0610383
14:91282661-91282861	#TTC7B, ratio=0.0611818
8:29120510-29120710	#KIF13B, ratio=0.0612764
1:154531020-154531220	#UBE2Q1, ratio=0.0613735
17:56065515-56065715	#VEZF1, ratio=0.0616597
7:105029241-105029441	#SRPK2, ratio=0.0617552
7:73498006-73498206	#LIMK1, ratio=0.0617679
7:150783725-150783925	#AGAP3, ratio=0.0617987
9:14313945-14314145	#NFIB, ratio=0.0622035
3:25824889-25825089	#NGLY1, ratio=0.0622731
14:103058895-103059095	#RCOR1, ratio=0.0623098
1:1950667-1950867	#GABRD, ratio=0.0623305
X:11776177-11776377	#MSL3, ratio=0.0624168
11:289037-289237	#ATHL1, ratio=0.0626146
4:99182426-99182626	#RAP1GDS1, ratio=0.0626874
16:67062949-67063149	#CBFB, ratio=0.0628621
5:178772331-178772531	#ADAMTS2, ratio=0.0634058
19:45754415-45754615	#MARK4, ratio=0.0634585
19:344691-344891	#MIER2, ratio=0.0636724
20:35089741-35089941	#DLGAP4, ratio=0.063722
22:46546398-46546598	#PPARA, ratio=0.0637686
13:77460440-77460640	#KCTD12, ratio=0.0638347
17:77751876-77752076	#CBX2, ratio=0.0638478
14:105992852-105993052	#TMEM121, ratio=0.0641162
8:144241953-144242153	#LY6H, ratio=0.064126
16:84682030-84682230	#KLHL36, ratio=0.0644311
1:19811966-19812166	#CAPZB, ratio=0.0644505
11:67183048-67183248	#CARNS1, ratio=0.0645288
12:131323719-131323919	#STX2, ratio=0.0646432
19:47734351-47734551	#BBC3, ratio=0.0647195
2:64681226-64681426	#LGALSL, ratio=0.0647674
1:179198719-179198919	#ABL2, ratio=0.0650122
12:111126862-111127062	#HVCN1, ratio=0.0651026
14:102228034-102228234	#PPP2R5C, ratio=0.0656134
22:43583037-43583237	#TTLL12, ratio=0.0658364
8:22457013-22457213	#C8orf58, ratio=0.065857
7:32931368-32931568	#KBTBD2, ratio=0.0658977
17:76778276-76778476	#CYTH1, ratio=0.0661803
21:47649057-47649257	#MCM3AP-AS1, ratio=0.0662759
14:105444594-105444794	#AHNAK2, ratio=0.066352
3:128840547-128840747	#RAB43, ratio=0.0667369
19:2721290-2721490	#DIRAS1, ratio=0.0668788
15:85923770-85923970	#AKAP13, ratio=0.0669358
1:6295944-6296144	#ICMT, ratio=0.0671572
2:238536123-238536323	#LRRFIP1, ratio=0.0671607
8:143751301-143751501	#JRK, ratio=0.0673645
21:46962285-46962485	#SLC19A1, ratio=0.0674073
17:48503418-48503618	#ACSF2, ratio=0.0677992
1:228604483-228604683	#TRIM17, ratio=0.0678712
19:15218113-15218313	#SYDE1, ratio=0.0678713
10:120863510-120863710	#FAM45A, ratio=0.0681498
1:22469419-22469619	#WNT4, ratio=0.0681507
X:151306950-151307150	#MAGEA10-MAGEA5, ratio=0.068299
X:151306950-151307150	#MAGEA10, ratio=0.068299
3:16646197-16646397	#DAZL, ratio=0.0685369
10:62761098-62761298	#RHOBTB1, ratio=0.0688985
11:67056715-67056915	#ANKRD13D, ratio=0.0690095
10:126849003-126849203	#CTBP2, ratio=0.0693202
3:71774426-71774626	#EIF4E3, ratio=0.0693367
16:3930021-3930221	#CREBBP, ratio=0.0697472
22:51112969-51113169	#SHANK3, ratio=0.0698363
1:236849669-236849869	#ACTN2, ratio=0.0699843
18:77160225-77160425	#NFATC1, ratio=0.0700531
12:57400197-57400397	#ZBTB39, ratio=0.0701208
12:25403754-25403954	#KRAS, ratio=0.0701485
11:109292745-109292945	#C11orf87, ratio=0.0701517
12:99288574-99288774	#ANKS1B, ratio=0.0702093
3:52443909-52444109	#BAP1, ratio=0.0703025
21:40720947-40721147	#HMGN1, ratio=0.070321
20:62205492-62205692	#PRIC285, ratio=0.0703333
16:31021729-31021929	#STX1B, ratio=0.0704562
3:183979151-183979351	#CAMK2N2, ratio=0.0706741
11:64949203-64949403	#CAPN1, ratio=0.0707489
14:70078209-70078409	#KIAA0247, ratio=0.0710503
19:55866082-55866282	#COX6B2, ratio=0.0712672
17:16395380-16395580	#FAM211A, ratio=0.0713288
10:81585557-81585757	#LOC642361, ratio=0.0713771
7:73703704-73703904	#CLIP2, ratio=0.071496
4:1873022-1873222	#WHSC1, ratio=0.0715862
17:46655643-46655843	#HOXB4, ratio=0.0716105
1:115632021-115632221	#TSPAN2, ratio=0.0716299
2:85198130-85198330	#KCMF1, ratio=0.0720319
3:50540792-50540992	#CACNA2D2, ratio=0.0720728
4:25864510-25864710	#SEL1L3, ratio=0.0720974
2:220252562-220252762	#DNPEP, ratio=0.0721112
12:54402789-54402989	#HOXC8, ratio=0.0725149
4:25032314-25032514	#LGI2, ratio=0.072637
16:68119168-68119368	#NFATC3, ratio=0.0726397
9:36401095-36401295	#RNF38, ratio=0.0727777
14:105647560-105647760	#NUDT14, ratio=0.0727994
10:181323-181523	#ZMYND11, ratio=0.0729464
11:507183-507383	#RNH1, ratio=0.072983
1:227916139-227916339	#LOC100130093, ratio=0.0729994
19:3225382-3225582	#CELF5, ratio=0.073038
3:12329248-12329448	#PPARG, ratio=0.0731822
11:32914691-32914891	#QSER1, ratio=0.0734384
3:135684414-135684614	#PPP2R3A, ratio=0.073834
17:36507906-36508106	#SOCS7, ratio=0.0740323
9:136223261-136223461	#SURF1, ratio=0.0740575
10:120863528-120863728	#FAM45B, ratio=0.0740707
6:33378672-33378872	#PHF1, ratio=0.0741286
4:123747762-123747962	#FGF2, ratio=0.0744831
6:17987754-17987954	#KIF13A, ratio=0.0745363
2:25896416-25896616	#DTNB, ratio=0.074606
17:75136904-75137104	#SEC14L1, ratio=0.0755578
1:200992728-200992928	#KIF21B, ratio=0.0756594
15:60884607-60884807	#RORA, ratio=0.0758398
8:133492904-133493104	#KCNQ3, ratio=0.0758814
7:128045924-128046124	#IMPDH1, ratio=0.0759264
15:85291717-85291917	#ZNF592, ratio=0.0759734
17:635746-635946	#FAM57A, ratio=0.0760621
14:95786145-95786345	#CLMN, ratio=0.07614
13:99229296-99229496	#STK24, ratio=0.0761596
6:44238379-44238579	#TMEM151B, ratio=0.0762083
11:67980684-67980884	#SUV420H1, ratio=0.0762318
17:63557640-63557840	#AXIN2, ratio=0.0765418
16:50402745-50402945	#BRD7, ratio=0.0768558
20:43438879-43439079	#RIMS4, ratio=0.0769553
11:832851-833051	#CD151, ratio=0.0769755
21:47648638-47648838	#LSS, ratio=0.0775075
X:135229458-135229658	#FHL1, ratio=0.077537
12:124457661-124457861	#ZNF664, ratio=0.0775999
12:124457661-124457861	#ZNF664-FAM101A, ratio=0.0775999
1:211432607-211432807	#RCOR3, ratio=0.0778934
12:133195302-133195502	#P2RX2, ratio=0.0779051
11:130184507-130184707	#ZBTB44, ratio=0.0780144
8:94929178-94929378	#PDP1, ratio=0.0780249
2:46926248-46926448	#SOCS5, ratio=0.0780643
6:44095275-44095475	#TMEM63B, ratio=0.0782672
7:1570267-1570467	#MAFK, ratio=0.0785015
5:10761287-10761487	#DAP, ratio=0.0786596
12:13153143-13153343	#HEBP1, ratio=0.0787627
21:47517932-47518132	#COL6A2, ratio=0.0789094
1:43282959-43283159	#CCDC23, ratio=0.0790006
4:2794649-2794849	#SH3BP2, ratio=0.0797908
1:36851385-36851585	#STK40, ratio=0.0798047
9:136223320-136223520	#SURF2, ratio=0.079854
6:132129055-132129255	#ENPP1, ratio=0.0799036
10:35625701-35625901	#CCNY, ratio=0.0799267
10:44880445-44880645	#CXCL12, ratio=0.0800043
16:9057241-9057441	#USP7, ratio=0.0802596
3:149688641-149688841	#PFN2, ratio=0.080397
20:4982045-4982245	#SLC23A2, ratio=0.0805961
7:25219717-25219917	#C7orf31, ratio=0.0806858
11:2398446-2398646	#CD81, ratio=0.0807242
1:231004202-231004402	#C1orf198, ratio=0.080873
5:40798197-40798397	#PRKAA1, ratio=0.081043
7:856151-856351	#SUN1, ratio=0.0811575
17:37307802-37308002	#PLXDC1, ratio=0.081239
22:44420056-44420256	#PARVB, ratio=0.0812553
2:39892934-39893134	#TMEM178, ratio=0.081358
1:9648831-9649031	#TMEM201, ratio=0.0813581
4:177713795-177713995	#VEGFC, ratio=0.0816051
21:10990820-10991020	#TPTE, ratio=0.0816092
16:17564638-17564838	#XYLT1, ratio=0.0816809
11:3862113-3862313	#RHOG, ratio=0.0816907
14:34931368-34931568	#SPTSSA, ratio=0.0816939
4:83483026-83483226	#TMEM150C, ratio=0.0817724
5:14871787-14871987	#ANKH, ratio=0.0817736
2:128784769-128784969	#SAP130, ratio=0.0820067
6:52441762-52441962	#TRAM2, ratio=0.0820827
19:55628827-55629027	#PPP1R12C, ratio=0.0822039
15:65067670-65067870	#RBPMS2, ratio=0.082299
16:70472891-70473091	#ST3GAL2, ratio=0.0824839
9:94186044-94186244	#NFIL3, ratio=0.0824873
5:177099178-177099378	#LOC202181, ratio=0.0826398
2:79739959-79740159	#CTNNA2, ratio=0.0826958
1:51984895-51985095	#EPS15, ratio=0.0827436
10:133109884-133110084	#TCERG1L, ratio=0.0827509
17:78009547-78009747	#TBC1D16, ratio=0.0828903
11:65686431-65686631	#C11orf68, ratio=0.083373
16:81478674-81478874	#CMIP, ratio=0.083469
19:1652228-1652428	#TCF3, ratio=0.0835336
22:50247396-50247596	#ZBED4, ratio=0.0836603
10:65281022-65281222	#REEP3, ratio=0.0837565
3:69129424-69129624	#UBA3, ratio=0.08395
20:9819587-9819787	#PAK7, ratio=0.0842005
15:80445132-80445332	#FAH, ratio=0.0843275
X:48693860-48694060	#PCSK1N, ratio=0.084501
4:154387397-154387597	#KIAA0922, ratio=0.0847317
7:158937549-158937749	#VIPR2, ratio=0.0847544
19:38806506-38806706	#YIF1B, ratio=0.0847727
4:16228061-16228261	#TAPT1, ratio=0.0849272
10:73156590-73156790	#CDH23, ratio=0.0850512
7:131241276-131241476	#PODXL, ratio=0.0852459
17:35849850-35850050	#DUSP14, ratio=0.0853339
7:154002246-154002446	#DPP6, ratio=0.0855024
16:55512980-55513180	#MMP2, ratio=0.0860789
20:48184607-48184807	#PTGIS, ratio=0.0862394
6:18264699-18264899	#DEK, ratio=0.0862558
17:7197776-7197976	#YBX2, ratio=0.0863076
15:72612187-72612387	#CELF6, ratio=0.0863673
17:29718541-29718741	#RAB11FIP4, ratio=0.0865401
1:33815399-33815599	#PHC2, ratio=0.0865562
X:154299447-154299647	#MTCP1NB, ratio=0.0866298
X:154299447-154299647	#MTCP1, ratio=0.0866298
X:151903001-151903201	#MAGEA12, ratio=0.0867885
10:134210601-134210801	#PWWP2B, ratio=0.0868441
17:60142543-60142743	#MED13, ratio=0.0871896
15:73976521-73976721	#CD276, ratio=0.0872554
3:141205825-141206025	#RASA2, ratio=0.0873054
9:115095844-115096044	#PTBP3, ratio=0.0874165
1:39325240-39325440	#RRAGC, ratio=0.0875645
8:117886562-117886762	#RAD21-AS1, ratio=0.0876539
9:72287175-72287375	#APBA1, ratio=0.0877092
22:38713313-38713513	#CSNK1E, ratio=0.087829
13:98086374-98086574	#RAP2A, ratio=0.0878325
17:46115052-46115252	#COPZ2, ratio=0.0878602
20:56884670-56884870	#RAB22A, ratio=0.0878805
8:30890677-30890877	#WRN, ratio=0.0881108
8:11058775-11058975	#XKR6, ratio=0.088462
1:156023416-156023616	#UBQLN4, ratio=0.0890403
16:34404662-34404862	#UBE2MP1, ratio=0.0891998
16:11762188-11762388	#SNN, ratio=0.0892368
21:17102395-17102595	#USP25, ratio=0.0893129
8:87354893-87355093	#WWP1, ratio=0.0893734
12:53625940-53626140	#RARG, ratio=0.0894413
14:24867891-24868091	#NYNRIN, ratio=0.0894527
17:36861772-36861972	#MLLT6, ratio=0.089694
12:51663894-51664094	#SMAGP, ratio=0.0897981
16:22019355-22019555	#C16orf52, ratio=0.0898744
10:135186808-135187008	#ECHS1, ratio=0.0899434
7:92465841-92466041	#CDK6, ratio=0.0902028
8:91997385-91997585	#LOC100127983, ratio=0.0903033
8:11725546-11725746	#CTSB, ratio=0.0903867
12:95044224-95044424	#TMCC3, ratio=0.0904103
13:50571042-50571242	#TRIM13, ratio=0.090585
15:65133981-65134181	#PLEKHO2, ratio=0.0906702
3:9439302-9439502	#SETD5, ratio=0.0907198
14:35183661-35183861	#CFL2, ratio=0.0907813
15:90931372-90931572	#IQGAP1, ratio=0.0908573
19:39833007-39833207	#SAMD4B, ratio=0.0908754
11:116968893-116969093	#SIK3, ratio=0.0909989
22:20119263-20119463	#ZDHHC8, ratio=0.0910194
22:45148337-45148537	#ARHGAP8, ratio=0.0912286
6:149639335-149639535	#TAB2, ratio=0.0916041
1:226736400-226736600	#C1orf95, ratio=0.091691
9:139560123-139560323	#EGFL7, ratio=0.092138
14:52118362-52118562	#FRMD6-AS1, ratio=0.0922403
19:6739606-6739806	#TRIP10, ratio=0.092254
12:56583251-56583451	#SMARCC2, ratio=0.0923755
6:109804340-109804540	#ZBTB24, ratio=0.0924896
2:26915480-26915680	#KCNK3, ratio=0.0925868
22:26825179-26825379	#ASPHD2, ratio=0.0926653
4:99916687-99916887	#METAP1, ratio=0.093124
11:62380112-62380312	#ROM1, ratio=0.0931962
8:136469615-136469815	#KHDRBS3, ratio=0.0932358
13:21141107-21141307	#IFT88, ratio=0.0932887
12:124018165-124018365	#RILPL1, ratio=0.0933579
5:17217431-17217631	#LOC285696, ratio=0.0935612
17:80656498-80656698	#RAB40B, ratio=0.0935759
1:26126566-26126766	#SEPN1, ratio=0.0935854
4:39046350-39046550	#KLHL5, ratio=0.0939687
19:51815001-51815201	#IGLON5, ratio=0.0943894
22:50946544-50946744	#NCAPH2, ratio=0.0945315
18:48723951-48724151	#MEX3C, ratio=0.0946504
X:151922264-151922464	#MAGEA2, ratio=0.0947035
7:156685802-156686002	#LMBR1, ratio=0.0948238
7:752061-752261	#PRKAR1B, ratio=0.0951445
7:45039686-45039886	#CCM2, ratio=0.0952113
1:1981808-1982008	#PRKCZ, ratio=0.0952123
17:15466845-15467045	#FAM18B2-CDRT4, ratio=0.0952635
17:15466845-15467045	#FAM18B2, ratio=0.0952635
6:43423186-43423386	#DLK2, ratio=0.0953172
17:78234559-78234759	#RNF213, ratio=0.095732
3:58477722-58477922	#KCTD6, ratio=0.0959809
1:2457935-2458135	#PANK4, ratio=0.0960349
1:24104775-24104975	#PITHD1, ratio=0.0960416
22:36424485-36424685	#RBFOX2, ratio=0.0962419
22:31742149-31742349	#PATZ1, ratio=0.0962544
2:128432664-128432864	#LIMS2, ratio=0.0963833
17:47439376-47439576	#ZNF652, ratio=0.0966378
11:113345901-113346101	#DRD2, ratio=0.0966395
22:29279654-29279854	#ZNRF3, ratio=0.0967966
5:2751669-2751869	#IRX2, ratio=0.0968362
7:158380382-158380582	#PTPRN2, ratio=0.0968819
5:179233287-179233487	#SQSTM1, ratio=0.09689
X:152245858-152246058	#PNMA6A, ratio=0.0970327
2:100106380-100106580	#REV1, ratio=0.0970433
1:42501496-42501696	#HIVEP3, ratio=0.0970838
X:153672372-153672572	#FAM50A, ratio=0.0973895
17:36584619-36584819	#ARHGAP23, ratio=0.0974432
7:2671502-2671702	#TTYH3, ratio=0.0978885
11:117103351-117103551	#RNF214, ratio=0.0979034
18:12947882-12948082	#SEH1L, ratio=0.0979963
11:62380137-62380337	#EML3, ratio=0.0983337
19:10982152-10982352	#CARM1, ratio=0.0983463
20:31071285-31071485	#C20orf112, ratio=0.0984322
16:2076768-2076968	#SLC9A3R2, ratio=0.0984392
1:244998538-244998738	#COX20, ratio=0.0985159
1:11751680-11751880	#C1orf187, ratio=0.0985648
7:103629863-103630063	#RELN, ratio=0.0985938
20:42295608-42295808	#MYBL2, ratio=0.0986601
17:2496822-2497022	#PAFAH1B1, ratio=0.0986845
14:105635061-105635261	#JAG2, ratio=0.0987284
19:2702646-2702846	#GNG7, ratio=0.0989639
2:10588353-10588553	#ODC1, ratio=0.0989996
9:103189610-103189810	#C9orf30, ratio=0.099072
16:2723340-2723540	#ERVK13-1, ratio=0.0993217
17:41177157-41177357	#RND2, ratio=0.0994512
1:93426979-93427179	#FAM69A, ratio=0.0996911
4:110651142-110651342	#PLA2G12A, ratio=0.0998136
1:210111418-210111618	#SYT14, ratio=0.100013
20:49547427-49547627	#ADNP, ratio=0.100037
18:9334664-9334864	#TWSG1, ratio=0.100293
7:89748613-89748813	#DPY19L2P4, ratio=0.100296
8:145690931-145691131	#CYHR1, ratio=0.100412
6:4776579-4776779	#CDYL, ratio=0.100452
15:30114606-30114806	#TJP1, ratio=0.100511
5:79551798-79551998	#SERINC5, ratio=0.100544
16:66638533-66638733	#CMTM3, ratio=0.100641
6:160390030-160390230	#IGF2R, ratio=0.100661
9:129622843-129623043	#ZBTB34, ratio=0.101075
20:30555704-30555904	#XKR7, ratio=0.101304
9:139221831-139222031	#GPSM1, ratio=0.10134
9:112082921-112083121	#EPB41L4B, ratio=0.101491
12:12715348-12715548	#DUSP16, ratio=0.101494
9:136890460-136890660	#LINC00094, ratio=0.101737
3:71633040-71633240	#FOXP1, ratio=0.101878
16:49315642-49315842	#CBLN1, ratio=0.101961
X:117250728-117250928	#KLHL13, ratio=0.102035
17:7382844-7383044	#ZBTB4, ratio=0.102168
12:132568727-132568927	#EP400NL, ratio=0.102174
14:65569127-65569327	#MAX, ratio=0.102198
2:235405593-235405793	#ARL4C, ratio=0.102685
4:53525402-53525602	#USP46, ratio=0.102818
16:2587869-2588069	#PDPK1, ratio=0.103099
17:1388951-1389151	#MYO1C, ratio=0.103248
15:40763059-40763259	#CHST14, ratio=0.103276
8:1921943-1922143	#KBTBD11, ratio=0.103296
1:41707715-41707915	#SCMH1, ratio=0.103313
2:25264872-25265072	#EFR3B, ratio=0.103356
9:131790479-131790679	#SH3GLB2, ratio=0.103388
1:40254433-40254633	#BMP8B, ratio=0.103424
X:152864532-152864732	#FAM58A, ratio=0.103434
20:59827381-59827581	#CDH4, ratio=0.103511
9:33817081-33817281	#UBE2R2, ratio=0.103726
3:132441203-132441403	#NPHP3, ratio=0.10418
3:132441203-132441403	#NPHP3-ACAD11, ratio=0.10418
22:31090692-31090892	#OSBP2, ratio=0.104252
16:19896051-19896251	#GPRC5B, ratio=0.104314
2:181845241-181845441	#UBE2E3, ratio=0.104407
9:130517483-130517683	#SH2D3C, ratio=0.104457
12:57522181-57522381	#LRP1, ratio=0.104495
20:61904064-61904264	#ARFGAP1, ratio=0.104614
3:187871776-187871976	#LPP-AS2, ratio=0.104905
1:9189129-9189329	#GPR157, ratio=0.104977
12:57853817-57854017	#GLI1, ratio=0.105079
9:96717508-96717708	#BARX1, ratio=0.105177
15:52821147-52821347	#MYO5A, ratio=0.10537
17:48207067-48207267	#SAMD14, ratio=0.105373
3:63849497-63849697	#THOC7, ratio=0.105593
6:107811216-107811416	#SOBP, ratio=0.105613
17:75277391-75277591	#SEPT9, ratio=0.105799
15:68871207-68871407	#CORO2B, ratio=0.105876
18:67956036-67956236	#SOCS6, ratio=0.105889
11:64512229-64512429	#RASGRP2, ratio=0.106028
11:64545838-64546038	#SF1, ratio=0.106114
15:75743826-75744026	#SIN3A, ratio=0.106227
13:42846188-42846388	#AKAP11, ratio=0.106308
19:47778041-47778241	#PRR24, ratio=0.106325
2:225450010-225450210	#CUL3, ratio=0.106362
11:57417317-57417517	#YPEL4, ratio=0.106463
10:15412958-15413158	#FAM171A1, ratio=0.106532
7:44143859-44144059	#AEBP1, ratio=0.106769
21:30671119-30671319	#BACH1, ratio=0.106794
1:6453726-6453926	#ACOT7, ratio=0.107139
17:21454841-21455041	#C17orf51, ratio=0.107231
1:49242447-49242647	#BEND5, ratio=0.107367
3:129612319-129612519	#TMCC1, ratio=0.107412
2:48132832-48133032	#FBXO11, ratio=0.107534
11:17410778-17410978	#KCNJ11, ratio=0.107584
19:291335-291535	#PPAP2C, ratio=0.107587
20:20693166-20693366	#RALGAPA2, ratio=0.107594
20:36531398-36531598	#VSTM2L, ratio=0.107599
12:133338351-133338551	#ANKLE2, ratio=0.107989
1:35734467-35734667	#ZMYM4, ratio=0.107995
6:161412721-161412921	#MAP3K4, ratio=0.10813
16:66461099-66461299	#BEAN1, ratio=0.108153
12:50017302-50017502	#PRPF40B, ratio=0.108289
1:85156051-85156251	#SSX2IP, ratio=0.108817
3:123603049-123603249	#MYLK, ratio=0.108869
3:33481770-33481970	#UBP1, ratio=0.108901
19:14800769-14800969	#ZNF333, ratio=0.10898
1:109584750-109584950	#WDR47, ratio=0.108987
19:50270079-50270279	#AP2A1, ratio=0.109302
19:1286052-1286252	#EFNA2, ratio=0.109328
9:132805373-132805573	#FNBP1, ratio=0.109346
9:98079436-98079636	#FANCC, ratio=0.109465
3:164914369-164914569	#SLITRK3, ratio=0.109533
20:62152032-62152232	#PPDPF, ratio=0.109799
16:80838075-80838275	#CDYL2, ratio=0.110081
2:48757207-48757407	#STON1, ratio=0.110094
6:143381922-143382122	#AIG1, ratio=0.110149
14:105155842-105156042	#INF2, ratio=0.110284
10:7708861-7709061	#ITIH5, ratio=0.110317
21:35445722-35445922	#MRPS6, ratio=0.110332
10:88516295-88516495	#BMPR1A, ratio=0.110553
17:44928867-44929067	#WNT9B, ratio=0.110558
4:2758003-2758203	#TNIP2, ratio=0.111043
3:101568257-101568457	#NFKBIZ, ratio=0.111064
22:47134052-47134252	#CERK, ratio=0.111074
7:2443094-2443294	#CHST12, ratio=0.111128
16:73092434-73092634	#ZFHX3, ratio=0.111385
9:91606261-91606461	#S1PR3, ratio=0.111411
1:16174258-16174458	#SPEN, ratio=0.111609
1:43282675-43282875	#ERMAP, ratio=0.111653
19:13617174-13617374	#CACNA1A, ratio=0.111762
9:139581811-139582011	#AGPAT2, ratio=0.111764
12:104234875-104235075	#NT5DC3, ratio=0.111831
3:126076136-126076336	#KLF15, ratio=0.111916
14:53417715-53417915	#FERMT2, ratio=0.112071
6:41514063-41514263	#FOXP4, ratio=0.112145
5:1009067-1009267	#NKD2, ratio=0.112161
18:11981326-11981526	#IMPA2, ratio=0.112168
19:19383974-19384174	#TM6SF2, ratio=0.112189
15:74833447-74833647	#ARID3B, ratio=0.112332
3:182511190-182511390	#ATP11B, ratio=0.112388
16:30675677-30675877	#FBRS, ratio=0.11242
19:40697550-40697750	#MAP3K10, ratio=0.112445
X:153200507-153200707	#NAA10, ratio=0.112507
1:230202855-230203055	#GALNT2, ratio=0.112604
8:41435606-41435806	#AGPAT6, ratio=0.112798
16:28074730-28074930	#GSG1L, ratio=0.112799
11:58346486-58346686	#ZFP91, ratio=0.112989
11:58346486-58346686	#ZFP91-CNTF, ratio=0.112989
6:35464761-35464961	#TEAD3, ratio=0.113004
10:35104153-35104353	#PARD3, ratio=0.113118
8:26148906-26149106	#PPP2R2A, ratio=0.113211
18:78005297-78005497	#PARD6G, ratio=0.113388
X:9433100-9433300	#TBL1X, ratio=0.113388
8:66753869-66754069	#PDE7A, ratio=0.113589
X:49644369-49644569	#USP27X, ratio=0.113662
17:80376151-80376351	#HEXDC, ratio=0.113678
3:113415393-113415593	#KIAA2018, ratio=0.113839
9:130331255-130331455	#FAM129B, ratio=0.11389
1:6557384-6557584	#PLEKHG5, ratio=0.113924
19:3094307-3094507	#GNA11, ratio=0.114034
X:39956619-39956819	#BCOR, ratio=0.114057
16:58497448-58497648	#NDRG4, ratio=0.114106
14:60715865-60716065	#PPM1A, ratio=0.114194
12:70759961-70760161	#KCNMB4, ratio=0.114214
2:230135957-230136157	#PID1, ratio=0.114303
9:34958091-34958291	#KIAA1045, ratio=0.114322
1:65432087-65432287	#JAK1, ratio=0.114421
1:205538011-205538211	#MFSD4, ratio=0.114509
7:75508216-75508416	#RHBDD2, ratio=0.114586
6:158244193-158244393	#SNX9, ratio=0.114719
15:63569648-63569848	#APH1B, ratio=0.115047
4:38869253-38869453	#FAM114A1, ratio=0.115183
20:57466325-57466525	#GNAS, ratio=0.115382
1:225840745-225840945	#ENAH, ratio=0.115463
6:160114253-160114453	#SOD2, ratio=0.115485
22:19279139-19279339	#CLTCL1, ratio=0.11562
1:155532224-155532424	#ASH1L, ratio=0.115859
11:46403118-46403318	#MDK, ratio=0.115862
21:47401562-47401762	#COL6A1, ratio=0.115949
2:169104005-169104205	#STK39, ratio=0.116031
6:36164449-36164649	#BRPF3, ratio=0.116039
2:9143776-9143976	#MBOAT2, ratio=0.11623
15:86338089-86338289	#KLHL25, ratio=0.116279
1:21835757-21835957	#ALPL, ratio=0.116295
12:120703474-120703674	#PXN, ratio=0.116359
1:2126114-2126314	#C1orf86, ratio=0.116546
7:149194798-149194998	#ZNF746, ratio=0.116594
15:78556888-78557088	#DNAJA4, ratio=0.116698
8:57123759-57123959	#PLAG1, ratio=0.116699
12:11802687-11802887	#ETV6, ratio=0.116747
7:102257105-102257305	#RASA4, ratio=0.116885
11:12030817-12031017	#DKK3, ratio=0.116961
9:126692317-126692517	#DENND1A, ratio=0.117027
14:101193101-101193301	#DLK1, ratio=0.117057
4:157892446-157892646	#PDGFC, ratio=0.117081
7:151329244-151329444	#PRKAG2, ratio=0.11712
6:4135731-4135931	#ECI2, ratio=0.117156
19:821852-822052	#LPPR3, ratio=0.117366
7:17338175-17338375	#AHR, ratio=0.117453
20:32077827-32078027	#CBFA2T2, ratio=0.117594
6:56819672-56819872	#BEND6, ratio=0.117639
10:124220940-124221140	#HTRA1, ratio=0.117718
1:65886234-65886434	#LEPR, ratio=0.117866
1:150947379-150947579	#CERS2, ratio=0.117894
11:67210883-67211083	#CORO1B, ratio=0.118016
6:31869669-31869869	#ZBTB12, ratio=0.118032
20:61436076-61436276	#OGFR, ratio=0.118037
17:80674481-80674681	#FN3KRP, ratio=0.118223
1:53192030-53192230	#ZYG11B, ratio=0.118232
12:33049680-33049880	#PKP2, ratio=0.118338
13:78271888-78272088	#SLAIN1, ratio=0.118372
9:100263820-100264020	#TMOD1, ratio=0.118491
17:39992388-39992588	#NT5C3L, ratio=0.11853
7:50861059-50861259	#GRB10, ratio=0.118798
2:211035951-211036151	#KANSL1L, ratio=0.118856
14:74892705-74892905	#SYNDIG1L, ratio=0.118943
12:3068377-3068577	#TEAD4, ratio=0.119079
X:2527205-2527405	#CD99P1, ratio=0.119091
20:3388209-3388409	#C20orf194, ratio=0.11915
17:80009550-80009750	#RFNG, ratio=0.11925
17:26879546-26879746	#UNC119, ratio=0.119598
5:131593250-131593450	#PDLIM4, ratio=0.119633
9:27573391-27573591	#C9orf72, ratio=0.119687
1:235813193-235813393	#GNG4, ratio=0.11971
1:9970216-9970416	#CTNNBIP1, ratio=0.119733
6:44191262-44191462	#SLC29A1, ratio=0.119848
1:159141276-159141476	#CADM3, ratio=0.120063
22:45636550-45636750	#KIAA0930, ratio=0.120071
2:62932900-62933100	#EHBP1, ratio=0.120105
9:74383700-74383900	#TMEM2, ratio=0.120146
4:16228185-16228385	#FLJ39653, ratio=0.120236
6:5261072-5261272	#LYRM4, ratio=0.120491
8:30891131-30891331	#PURG, ratio=0.120587
7:21467588-21467788	#SP4, ratio=0.120637
1:222791343-222791543	#MIA3, ratio=0.121032
18:67068183-67068383	#DOK6, ratio=0.121107
2:68479551-68479751	#PPP3R1, ratio=0.12144
5:179718971-179719171	#MAPK9, ratio=0.121475
12:129337980-129338180	#GLT1D1, ratio=0.12148
2:172017310-172017510	#TLK1, ratio=0.121524
16:89894806-89895006	#SPIRE2, ratio=0.1218
X:125299980-125300180	#DCAF12L2, ratio=0.121986
3:46742722-46742922	#TMIE, ratio=0.12204
19:35759795-35759995	#USF2, ratio=0.122241
8:142138619-142138819	#DENND3, ratio=0.122255
12:1100303-1100503	#ERC1, ratio=0.122289
17:3796237-3796437	#CAMKK1, ratio=0.12251
2:159313375-159313575	#PKP4, ratio=0.122566
X:16964713-16964913	#REPS2, ratio=0.122727
12:122018264-122018464	#KDM2B, ratio=0.122988
2:946453-946653	#SNTG2, ratio=0.123105
11:9113050-9113250	#SCUBE2, ratio=0.123188
5:141257844-141258044	#PCDH1, ratio=0.123188
14:56584992-56585192	#PELI2, ratio=0.123425
8:99837809-99838009	#STK3, ratio=0.123448
9:115513033-115513233	#SNX30, ratio=0.123787
3:52090361-52090561	#DUSP7, ratio=0.123885
8:86376030-86376230	#CA2, ratio=0.124015
11:17498349-17498549	#ABCC8, ratio=0.124067
9:139781084-139781284	#MIR4479, ratio=0.124106
3:38691063-38691263	#SCN5A, ratio=0.124406
1:155164867-155165067	#MIR92B, ratio=0.124414
1:182992494-182992694	#LAMC1, ratio=0.124449
15:75118850-75119050	#CPLX3, ratio=0.124524
8:27168734-27168934	#TRIM35, ratio=0.124579
8:16884646-16884846	#EFHA2, ratio=0.124586
2:29033599-29033799	#SPDYA, ratio=0.124588
2:135476471-135476671	#TMEM163, ratio=0.124648
4:185747115-185747315	#ACSL1, ratio=0.124699
9:100818858-100819058	#NANS, ratio=0.124816
19:2308056-2308256	#LINGO3, ratio=0.124946
3:14989300-14989500	#FGD5-AS1, ratio=0.125044
1:21616666-21616866	#ECE1, ratio=0.125204
7:43622591-43622791	#STK17A, ratio=0.125272
X:40594704-40594904	#MED14, ratio=0.125318
4:819845-820045	#CPLX1, ratio=0.125364
7:150675302-150675502	#KCNH2, ratio=0.125414
14:45366406-45366606	#C14orf28, ratio=0.125439
17:27920426-27920626	#ANKRD13B, ratio=0.125636
20:62680879-62681079	#SOX18, ratio=0.125677
2:37193515-37193715	#STRN, ratio=0.125753
13:27334822-27335022	#GPR12, ratio=0.125788
16:11891014-11891214	#ZC3H7A, ratio=0.125866
19:676288-676488	#FSTL3, ratio=0.125906
14:100259644-100259844	#EML1, ratio=0.126
9:139780864-139781064	#TRAF2, ratio=0.12601
15:44829165-44829365	#EIF3J, ratio=0.126061
2:11484611-11484811	#ROCK2, ratio=0.126075
14:105487325-105487525	#CDCA4, ratio=0.126165
8:42751932-42752132	#HOOK3, ratio=0.126222
12:48744574-48744774	#ZNF641, ratio=0.126228
11:61276171-61276371	#LRRC10B, ratio=0.126311
19:54485460-54485660	#MIR935, ratio=0.126353
7:140624464-140624664	#BRAF, ratio=0.126507
9:130689670-130689870	#PIP5KL1, ratio=0.126543
19:3366464-3366664	#NFIC, ratio=0.126749
2:233792761-233792961	#NGEF, ratio=0.126841
1:21044217-21044417	#KIF17, ratio=0.126851
3:52444426-52444626	#PHF7, ratio=0.126891
15:93632343-93632543	#RGMA, ratio=0.126968
6:13711696-13711896	#RANBP9, ratio=0.127037
2:101767746-101767946	#TBC1D8, ratio=0.12717
13:27745933-27746133	#USP12, ratio=0.127235
11:111847932-111848132	#DIXDC1, ratio=0.127424
19:10713020-10713220	#SLC44A2, ratio=0.127456
20:19193189-19193389	#SLC24A3, ratio=0.127587
20:41818457-41818657	#PTPRT, ratio=0.127758
7:154794582-154794782	#PAXIP1, ratio=0.127916
19:8070429-8070629	#ELAVL1, ratio=0.127983
11:119234792-119234992	#USP2, ratio=0.128089
21:42879985-42880185	#TMPRSS2, ratio=0.12811
22:30722855-30723055	#TBC1D10A, ratio=0.128145
22:19701886-19702086	#SEPT5, ratio=0.128157
X:70586013-70586213	#TAF1, ratio=0.12826
16:447091-447291	#NME4, ratio=0.128333
16:22448936-22449136	#RRN3P3, ratio=0.12876
8:73449525-73449725	#KCNB2, ratio=0.128767
3:129325482-129325682	#PLXND1, ratio=0.128831
2:61404454-61404654	#AHSA2, ratio=0.128915
2:44395899-44396099	#PPM1B, ratio=0.128917
12:120806858-120807058	#MSI1, ratio=0.129055
22:45097977-45098177	#PRR5, ratio=0.129094
1:245133530-245133730	#EFCAB2, ratio=0.129149
11:71955120-71955320	#PHOX2A, ratio=0.129166
11:65686627-65686827	#DRAP1, ratio=0.129231
12:116714891-116715091	#MED13L, ratio=0.129319
1:53018662-53018862	#ZCCHC11, ratio=0.129622
4:10118473-10118673	#WDR1, ratio=0.129708
11:45687106-45687306	#CHST1, ratio=0.129711
17:18128835-18129035	#LLGL1, ratio=0.129781
5:180076524-180076724	#FLT4, ratio=0.129786
12:131356516-131356716	#RAN, ratio=0.129792
14:94640548-94640748	#PPP4R4, ratio=0.129906
9:95858349-95858549	#C9orf89, ratio=0.129942
4:74124402-74124602	#ANKRD17, ratio=0.130083
2:42275060-42275260	#PKDCC, ratio=0.13015
6:2999966-3000166	#NQO2, ratio=0.130214
2:54197877-54198077	#PSME4, ratio=0.130278
21:44495940-44496140	#CBS, ratio=0.130289
7:43798171-43798371	#BLVRA, ratio=0.130292
1:45672150-45672350	#ZSWIM5, ratio=0.130295
4:187065894-187066094	#FAM149A, ratio=0.130309
3:11034319-11034519	#SLC6A1, ratio=0.130396
20:33814438-33814638	#MMP24, ratio=0.130484
16:2246365-2246565	#CASKIN1, ratio=0.130536
6:30852226-30852426	#DDR1, ratio=0.130698
17:1953574-1953774	#MIR212, ratio=0.130804
9:33167256-33167456	#B4GALT1, ratio=0.131442
1:154297935-154298135	#ATP8B2, ratio=0.131549
7:43909045-43909245	#MRPS24, ratio=0.131596
6:34664525-34664725	#C6orf106, ratio=0.131641
X:147582038-147582238	#AFF2, ratio=0.131982
8:125384840-125385040	#TMEM65, ratio=0.132346
2:203240949-203241149	#BMPR2, ratio=0.132462
2:26205343-26205543	#KIF3C, ratio=0.132679
4:41362703-41362903	#LIMCH1, ratio=0.132778
17:4402028-4402228	#SPNS2, ratio=0.13297
8:82024203-82024403	#PAG1, ratio=0.133152
11:76091780-76091980	#PRKRIR, ratio=0.133177
1:65886030-65886230	#LEPROT, ratio=0.133382
X:137793727-137793927	#FGF13, ratio=0.13341
2:230579186-230579386	#DNER, ratio=0.133633
9:130565053-130565253	#FPGS, ratio=0.13365
3:58419479-58419679	#PDHB, ratio=0.133741
1:233463413-233463613	#KIAA1804, ratio=0.133749
3:132441085-132441285	#NPHP3-AS1, ratio=0.13377
17:42200914-42201114	#HDAC5, ratio=0.133784
12:57610477-57610677	#NXPH4, ratio=0.133788
8:21777079-21777279	#XPO7, ratio=0.13389
14:103243715-103243915	#TRAF3, ratio=0.134016
18:72921181-72921381	#ZADH2, ratio=0.134247
2:242212146-242212346	#HDLBP, ratio=0.134364
7:22396433-22396633	#RAPGEF5, ratio=0.134376
12:31743852-31744052	#DENND5B, ratio=0.134532
20:62130405-62130605	#EEF1A2, ratio=0.134552
4:22517572-22517772	#GPR125, ratio=0.134606
3:116164285-116164485	#LSAMP, ratio=0.134627
12:109251259-109251459	#SSH1, ratio=0.134649
7:152456750-152456950	#ACTR3B, ratio=0.1347
10:89419375-89419575	#PAPSS2, ratio=0.134754
19:2015602-2015802	#BTBD2, ratio=0.134771
6:37137821-37138021	#PIM1, ratio=0.135134
17:18761280-18761480	#PRPSAP2, ratio=0.135169
7:66093767-66093967	#KCTD7, ratio=0.135198
4:5894685-5894885	#CRMP1, ratio=0.135218
15:79165071-79165271	#MORF4L1, ratio=0.135231
7:141401853-141402053	#KIAA1147, ratio=0.135434
17:7211187-7211387	#EIF5A, ratio=0.135435
11:47291570-47291770	#MADD, ratio=0.135463
10:135490178-135490378	#DUX4L6, ratio=0.135504
10:135490178-135490378	#DUX4L2, ratio=0.135504
10:135490178-135490378	#DUX4L3, ratio=0.135504
10:135490178-135490378	#DUX4L5, ratio=0.135504
10:111767610-111767810	#ADD3, ratio=0.135511
5:17217649-17217849	#BASP1, ratio=0.13562
10:17659273-17659473	#PTPLA, ratio=0.135792
7:94023772-94023972	#COL1A2, ratio=0.135802
18:18691712-18691912	#ROCK1, ratio=0.136287
2:25564684-25564884	#DNMT3A, ratio=0.136433
21:46494392-46494592	#ADARB1, ratio=0.136596
1:117210214-117210414	#IGSF3, ratio=0.136685
6:14117764-14117964	#CD83, ratio=0.136763
2:180129250-180129450	#SESTD1, ratio=0.13678
11:94964146-94964346	#SESN3, ratio=0.136858
1:110613222-110613422	#ALX3, ratio=0.13692
10:70587462-70587662	#STOX1, ratio=0.136974
11:128775492-128775692	#C11orf45, ratio=0.136975
13:35516323-35516523	#NBEA, ratio=0.137067
11:790026-790226	#CEND1, ratio=0.137212
18:43914086-43914286	#RNF165, ratio=0.137228
15:89346573-89346773	#ACAN, ratio=0.137256
X:153979248-153979448	#GAB3, ratio=0.13732
2:9346793-9346993	#ASAP2, ratio=0.137405
1:116519018-116519218	#SLC22A15, ratio=0.13741
3:48541561-48541761	#SHISA5, ratio=0.13765
14:32546394-32546594	#ARHGAP5, ratio=0.137729
9:108006828-108007028	#SLC44A1, ratio=0.137759
2:241507903-241508103	#RNPEPL1, ratio=0.137841
10:45869523-45869723	#ALOX5, ratio=0.13788
1:169075846-169076046	#ATP1B1, ratio=0.137899
3:20081423-20081623	#KAT2B, ratio=0.137907
14:105266832-105267032	#ZBTB42, ratio=0.137941
9:126773788-126773988	#LHX2, ratio=0.137989
3:97691124-97691324	#MINA, ratio=0.13808
22:20255716-20255916	#RTN4R, ratio=0.138099
12:21927647-21927847	#KCNJ8, ratio=0.138123
8:74659062-74659262	#STAU2, ratio=0.138215
7:79764039-79764239	#GNAI1, ratio=0.138456
16:1429584-1429784	#UNKL, ratio=0.138458
11:134201667-134201867	#GLB1L2, ratio=0.138473
5:16936285-16936485	#MYO10, ratio=0.138474
18:22932114-22932314	#ZNF521, ratio=0.138743
9:86432652-86432852	#GKAP1, ratio=0.138793
X:152599512-152599712	#ZNF275, ratio=0.13884
20:62258281-62258481	#GMEB2, ratio=0.138896
9:95526983-95527183	#BICD2, ratio=0.13902
5:80689888-80690088	#ACOT12, ratio=0.139096
12:105478241-105478441	#ALDH1L2, ratio=0.139124
14:53258286-53258486	#GNPNAT1, ratio=0.139154
X:19140655-19140855	#GPR64, ratio=0.139193
10:120967096-120967296	#GRK5, ratio=0.139328
21:43639166-43639366	#ABCG1, ratio=0.13935
5:87974162-87974362	#LINC00461, ratio=0.139359
22:44319518-44319718	#PNPLA3, ratio=0.139708
5:1344902-1345102	#CLPTM1L, ratio=0.139747
9:139377407-139377607	#SEC16A, ratio=0.139875
13:22033408-22033608	#ZDHHC20, ratio=0.139904
20:50159158-50159358	#NFATC2, ratio=0.13991
16:48419129-48419329	#SIAH1, ratio=0.140008
17:5185457-5185657	#RABEP1, ratio=0.140084
2:191272980-191273180	#MFSD6, ratio=0.140161
9:140499995-140500195	#ARRDC1, ratio=0.140165
4:3464932-3465132	#DOK7, ratio=0.140183
16:11680706-11680906	#LITAF, ratio=0.140241
16:24740948-24741148	#TNRC6A, ratio=0.140247
13:111358380-111358580	#CARS2, ratio=0.140265
2:243030743-243030943	#LOC728323, ratio=0.1403
8:1711769-1711969	#CLN8, ratio=0.140306
11:65292447-65292647	#SCYL1, ratio=0.140474
5:176513820-176514020	#FGFR4, ratio=0.140522
11:67169276-67169476	#PPP1CA, ratio=0.140566
3:154797335-154797535	#MME, ratio=0.140569
10:86088309-86088509	#FAM190B, ratio=0.140652
12:111180683-111180883	#PPP1CC, ratio=0.140724
18:72124403-72124603	#FAM69C, ratio=0.140754
15:102264545-102264745	#TARSL2, ratio=0.140809
19:30302800-30303000	#CCNE1, ratio=0.140812
19:54926504-54926704	#TTYH1, ratio=0.1409
14:71108403-71108603	#TTC9, ratio=0.141267
19:6424722-6424922	#KHSRP, ratio=0.141424
1:7831228-7831428	#VAMP3, ratio=0.141443
14:52118475-52118675	#FRMD6, ratio=0.141462
12:133812322-133812522	#LOC647589, ratio=0.141642
13:102068713-102068913	#NALCN, ratio=0.141702
1:202936304-202936504	#CYB5R1, ratio=0.141731
10:3827373-3827573	#KLF6, ratio=0.141774
1:113257850-113258050	#PPM1J, ratio=0.141852
17:58156192-58156392	#HEATR6, ratio=0.141856
19:1592552-1592752	#MBD3, ratio=0.141983
19:17137525-17137725	#CPAMD8, ratio=0.142112
2:161264293-161264493	#MIR4785, ratio=0.14227
5:14581790-14581990	#FAM105A, ratio=0.142379
3:23986650-23986850	#NR1D2, ratio=0.142434
5:1445443-1445643	#SLC6A3, ratio=0.14245
19:3029065-3029265	#TLE2, ratio=0.142469
11:33795971-33796171	#FBXO3, ratio=0.142497
11:68080007-68080207	#LRP5, ratio=0.142499
20:60795223-60795423	#HRH3, ratio=0.142533
20:34742561-34742761	#EPB41L1, ratio=0.142601
6:111804574-111804774	#TRAF3IP2-AS1, ratio=0.142612
13:92050834-92051034	#GPC5, ratio=0.142627
18:5295601-5295801	#ZFP161, ratio=0.142633
20:33413333-33413533	#NCOA6, ratio=0.142695
9:133971762-133971962	#AIF1L, ratio=0.142865
1:112162304-112162504	#RAP1A, ratio=0.142899
14:105190433-105190633	#ADSSL1, ratio=0.142902
2:10091691-10091891	#GRHL1, ratio=0.142972
2:11295439-11295639	#PQLC3, ratio=0.143015
11:78128768-78128968	#GAB2, ratio=0.143118
7:32535075-32535275	#AVL9, ratio=0.143175
19:33555724-33555924	#RHPN2, ratio=0.14318
17:29421844-29422044	#NF1, ratio=0.143223
11:6495114-6495314	#TRIM3, ratio=0.143302
2:64880946-64881146	#SERTAD2, ratio=0.143328
7:45197266-45197466	#RAMP3, ratio=0.143491
2:97426538-97426738	#CNNM4, ratio=0.143554
11:126225439-126225639	#ST3GAL4, ratio=0.143574
1:110026460-110026660	#ATXN7L2, ratio=0.143712
9:115249147-115249347	#KIAA1958, ratio=0.143872
12:106641613-106641813	#CKAP4, ratio=0.14389
16:66730510-66730710	#CMTM4, ratio=0.143913
3:53916129-53916329	#ACTR8, ratio=0.143933
21:35445769-35445969	#SLC5A3, ratio=0.14412
17:35766876-35767076	#TADA2A, ratio=0.144345
11:65343408-65343608	#EHBP1L1, ratio=0.144427
1:178994973-178995173	#FAM20B, ratio=0.144511
1:48937776-48937976	#SPATA6, ratio=0.144548
4:113066452-113066652	#C4orf32, ratio=0.144757
17:64298825-64299025	#PRKCA, ratio=0.144789
18:56338517-56338717	#MALT1, ratio=0.144945
5:170288795-170288995	#RANBP17, ratio=0.145269
9:139606923-139607123	#FAM69B, ratio=0.145314
1:84543644-84543844	#PRKACB, ratio=0.145435
15:60690085-60690285	#ANXA2, ratio=0.145454
4:1722984-1723184	#TMEM129, ratio=0.145459
3:133969486-133969686	#RYK, ratio=0.145651
11:85780039-85780239	#PICALM, ratio=0.145664
22:50708679-50708879	#MAPK11, ratio=0.145689
18:7117713-7117913	#LAMA1, ratio=0.145724
19:19051941-19052141	#HOMER3, ratio=0.145885
10:21463130-21463330	#LOC100128511, ratio=0.145901
9:111775664-111775864	#CTNNAL1, ratio=0.145975
7:77166672-77166872	#PTPN12, ratio=0.14598
19:40973025-40973225	#SPTBN4, ratio=0.146005
1:53527784-53527984	#PODN, ratio=0.146026
