# Supplementary material for: Characterizing and measuring bias in sequence data
Source: Genome Biol. 2013 May 29;14(5):R51. doi: 10.1186/gb-2013-14-5-r51 (PMC4053816; doi:10.1186/gb-2013-14-5-r51)
Supplement: Additional file 2 — The 'bad promoters' list for Human assembly 19 (GRCh 37), as described in the main text and method section, computed from HiSeq v3 data set A3; intervals are annotated with gene names and the coverage ratios used to select them (see Materials and methods for details). [file gb-2013-14-5-r51-S2.TXT]

4:1005509-1005709	#FGFRL1, ratio=0.0131235
22:39853224-39853424	#MGAT3, ratio=0.0172814
17:81037466-81037666	#METRNL, ratio=0.0177161
1:31381380-31381580	#SDC3, ratio=0.0184694
16:1203140-1203340	#CACNA1H, ratio=0.0196158
9:138371547-138371747	#PPP1R26, ratio=0.0199033
20:62371110-62371310	#SLC2A4RG, ratio=0.0200305
19:3062271-3062471	#AES, ratio=0.0226496
19:589792-589992	#HCN2, ratio=0.0243484
8:141645546-141645746	#EIF2C2, ratio=0.0258058
19:708852-709052	#PALM, ratio=0.0262807
16:58231682-58231882	#CSNK2A2, ratio=0.0265543
17:79989431-79989631	#RAC3, ratio=0.0275298
X:152953651-152953851	#SLC6A8, ratio=0.0281114
22:46546398-46546598	#PPARA, ratio=0.0307862
13:99229296-99229496	#STK24, ratio=0.0312139
9:137218215-137218415	#RXRA, ratio=0.0318869
19:1567957-1568157	#MEX3D, ratio=0.0326188
22:51112969-51113169	#SHANK3, ratio=0.0326769
2:105471868-105472068	#POU3F3, ratio=0.0345173
7:139477593-139477793	#HIPK2, ratio=0.0351127
19:1286052-1286252	#EFNA2, ratio=0.035632
3:129325482-129325682	#PLXND1, ratio=0.0371783
18:9614500-9614700	#PPP4R1, ratio=0.03812
7:150783725-150783925	#AGAP3, ratio=0.0399723
6:17987754-17987954	#KIF13A, ratio=0.0401673
8:136469615-136469815	#KHDRBS3, ratio=0.0423678
19:18717560-18717760	#CRLF1, ratio=0.0432095
2:99347489-99347689	#MGAT4A, ratio=0.043698
11:369694-369894	#B4GALNT4, ratio=0.0439163
9:112082921-112083121	#EPB41L4B, ratio=0.0439587
11:6676974-6677174	#DCHS1, ratio=0.0446543
20:2673423-2673623	#EBF4, ratio=0.0457707
9:129089022-129089222	#FAM125B, ratio=0.0480571
2:42275060-42275260	#PKDCC, ratio=0.0492494
2:9346793-9346993	#ASAP2, ratio=0.0514818
1:22469419-22469619	#WNT4, ratio=0.0524071
1:22263650-22263850	#HSPG2, ratio=0.0526776
20:61493015-61493215	#TCFL5, ratio=0.0535277
20:62601118-62601318	#ZNF512B, ratio=0.0541434
9:94186044-94186244	#NFIL3, ratio=0.0544024
3:52567693-52567893	#NT5DC2, ratio=0.0554469
9:139922640-139922840	#ABCA2, ratio=0.056235
1:1535376-1535576	#C1orf233, ratio=0.0570692
2:241507903-241508103	#RNPEPL1, ratio=0.0571004
2:234263052-234263252	#DGKD, ratio=0.0571718
12:56136963-56137163	#GDF11, ratio=0.0578109
19:1863464-1863664	#KLF16, ratio=0.0579236
16:29817754-29817954	#MAZ, ratio=0.0594014
11:2466120-2466320	#KCNQ1, ratio=0.0595258
14:91282661-91282861	#TTC7B, ratio=0.0600062
11:68080007-68080207	#LRP5, ratio=0.060838
19:13106483-13106683	#NFIX, ratio=0.061334
16:84002136-84002336	#NECAB2, ratio=0.0618956
22:51039030-51039230	#MAPK8IP2, ratio=0.0619231
6:168227570-168227770	#MLLT4, ratio=0.0625528
9:96338808-96339008	#PHF2, ratio=0.0630109
2:85198130-85198330	#KCMF1, ratio=0.0631167
4:7045055-7045255	#TADA2B, ratio=0.0632411
6:170124006-170124206	#PHF10, ratio=0.0632801
15:85291717-85291917	#ZNF592, ratio=0.063311
9:132934756-132934956	#NCS1, ratio=0.0650048
19:44143891-44144091	#CADM4, ratio=0.0663015
11:1593050-1593250	#DUSP8, ratio=0.0681561
16:431850-432050	#TMEM8A, ratio=0.0687715
2:25564684-25564884	#DNMT3A, ratio=0.0693904
3:71774426-71774626	#EIF4E3, ratio=0.0696781
19:10982152-10982352	#CARM1, ratio=0.0702713
13:98086374-98086574	#RAP2A, ratio=0.0707472
8:145321416-145321616	#SCXA, ratio=0.0709283
8:145321416-145321616	#SCXB, ratio=0.0709283
21:44846902-44847102	#SIK1, ratio=0.0723236
2:235860527-235860727	#SH3BP4, ratio=0.0725145
16:9057241-9057441	#USP7, ratio=0.0732262
17:7788022-7788222	#CHD3, ratio=0.0742422
14:105635061-105635261	#JAG2, ratio=0.0743882
21:46494392-46494592	#ADARB1, ratio=0.0744744
1:1950667-1950867	#GABRD, ratio=0.074582
22:43807919-43808119	#MPPED1, ratio=0.0745909
20:57267761-57267961	#NPEPL1, ratio=0.0749782
12:120806858-120807058	#MSI1, ratio=0.0751117
X:9983694-9983894	#WWC3, ratio=0.0755495
17:6459777-6459977	#PITPNM3, ratio=0.0758529
11:64001955-64002155	#VEGFB, ratio=0.077408
14:103243715-103243915	#TRAF3, ratio=0.0776465
7:559381-559581	#PDGFA, ratio=0.0780126
12:109251259-109251459	#SSH1, ratio=0.0785484
20:33814438-33814638	#MMP24, ratio=0.0795454
16:1464605-1464805	#UNKL, ratio=0.0796014
17:16395380-16395580	#FAM211A, ratio=0.0799637
9:96717508-96717708	#BARX1, ratio=0.0803382
14:89883354-89883554	#FOXN3, ratio=0.0811743
7:138665964-138666164	#KIAA1549, ratio=0.0826487
14:75894819-75895019	#JDP2, ratio=0.0830409
7:5322460-5322660	#SLC29A4, ratio=0.0832789
19:36208820-36209020	#MLL4, ratio=0.083989
19:2721290-2721490	#DIRAS1, ratio=0.0853077
20:41818457-41818657	#PTPRT, ratio=0.0855947
14:105261980-105262180	#AKT1, ratio=0.0861057
7:4721829-4722029	#FOXK1, ratio=0.086719
7:50861059-50861259	#GRB10, ratio=0.0871602
10:43762267-43762467	#RASGEF1A, ratio=0.0872223
21:45285015-45285215	#AGPAT3, ratio=0.087376
12:133067056-133067256	#FBRSL1, ratio=0.0875119
9:138798905-138799105	#CAMSAP1, ratio=0.0882576
17:78009547-78009747	#TBC1D16, ratio=0.0888865
10:133109884-133110084	#TCERG1L, ratio=0.089367
1:23037230-23037430	#EPHB2, ratio=0.0894713
16:4166086-4166286	#ADCY9, ratio=0.0900813
1:22889903-22890103	#EPHA8, ratio=0.0901775
10:83634969-83635169	#NRG3, ratio=0.0909576
5:179636030-179636230	#RASGEF1C, ratio=0.0910266
8:144679973-144680173	#TIGD5, ratio=0.0920507
7:44365130-44365330	#CAMK2B, ratio=0.0920659
7:2671502-2671702	#TTYH3, ratio=0.0923729
20:35089741-35089941	#DLGAP4, ratio=0.0934352
10:134599437-134599637	#NKX6-2, ratio=0.094306
20:47444320-47444520	#PREX1, ratio=0.0946689
7:73498006-73498206	#LIMK1, ratio=0.0951137
3:184097760-184097960	#CHRD, ratio=0.0956175
4:159690081-159690281	#FNIP2, ratio=0.0959011
4:16228061-16228261	#TAPT1, ratio=0.0961144
7:45614024-45614224	#ADCY1, ratio=0.0967079
19:19006853-19007053	#CERS1, ratio=0.0977484
19:19006853-19007053	#GDF1, ratio=0.0977484
20:49547427-49547627	#ADNP, ratio=0.098154
2:10183581-10183781	#KLF11, ratio=0.0990083
17:79869240-79869440	#PCYT2, ratio=0.100653
16:11762188-11762388	#SNN, ratio=0.101133
16:66730510-66730710	#CMTM4, ratio=0.103106
14:105331549-105331749	#KIAA0284, ratio=0.10316
3:52090361-52090561	#DUSP7, ratio=0.103223
2:46769766-46769966	#RHOQ, ratio=0.103457
9:139560123-139560323	#EGFL7, ratio=0.104145
1:9970216-9970416	#CTNNBIP1, ratio=0.105488
6:4776579-4776779	#CDYL, ratio=0.105782
5:179334756-179334956	#TBC1D9B, ratio=0.105859
1:19970706-19970906	#NBL1, ratio=0.106178
18:55102816-55103016	#ONECUT2, ratio=0.10632
4:1794938-1795138	#FGFR3, ratio=0.106418
1:41249583-41249783	#KCNQ4, ratio=0.107068
22:20255716-20255916	#RTN4R, ratio=0.107601
7:139208573-139208773	#CLEC2L, ratio=0.108667
1:2160033-2160233	#SKI, ratio=0.109004
9:123639506-123639706	#PHF19, ratio=0.109856
4:1242808-1243008	#CTBP1, ratio=0.110061
12:133338351-133338551	#ANKLE2, ratio=0.111007
17:30814004-30814204	#CDK5R1, ratio=0.111062
19:19051941-19052141	#HOMER3, ratio=0.112433
7:97910878-97911078	#BRI3, ratio=0.112787
18:60190557-60190757	#ZCCHC2, ratio=0.112813
19:34972779-34972979	#WTIP, ratio=0.113175
2:236402632-236402832	#AGAP1, ratio=0.113549
2:233792761-233792961	#NGEF, ratio=0.113568
10:23003403-23003603	#PIP4K2A, ratio=0.113937
9:139606923-139607123	#FAM69B, ratio=0.114101
19:33685498-33685698	#LRP3, ratio=0.11505
4:1873022-1873222	#WHSC1, ratio=0.11527
16:330505-330705	#ARHGDIG, ratio=0.115835
5:14143728-14143928	#TRIO, ratio=0.115921
22:50247396-50247596	#ZBED4, ratio=0.11601
19:35759795-35759995	#USF2, ratio=0.116117
22:45405709-45405909	#PHF21B, ratio=0.116753
10:15412958-15413158	#FAM171A1, ratio=0.116941
8:22550715-22550915	#EGR3, ratio=0.117012
12:124018165-124018365	#RILPL1, ratio=0.11717
1:26126566-26126766	#SEPN1, ratio=0.117339
19:2015602-2015802	#BTBD2, ratio=0.118913
3:127347938-127348138	#PODXL2, ratio=0.119089
10:25012497-25012697	#ARHGAP21, ratio=0.11997
10:735508-735708	#DIP2C, ratio=0.120463
19:30302800-30303000	#CCNE1, ratio=0.121101
2:105946048-105946248	#TGFBRAP1, ratio=0.121982
12:3068377-3068577	#TEAD4, ratio=0.122798
6:3456693-3456893	#SLC22A23, ratio=0.123437
20:3767237-3767437	#CENPB, ratio=0.12351
16:17564638-17564838	#XYLT1, ratio=0.123741
16:89894806-89895006	#SPIRE2, ratio=0.123971
22:29468965-29469165	#KREMEN1, ratio=0.124301
X:153979248-153979448	#GAB3, ratio=0.124371
6:159590328-159590528	#FNDC1, ratio=0.12443
5:153570194-153570394	#GALNT10, ratio=0.124481
1:36273727-36273927	#EIF2C4, ratio=0.124609
5:171881427-171881627	#SH3PXD2B, ratio=0.124742
20:42543391-42543591	#TOX2, ratio=0.124919
5:7396242-7396442	#ADCY2, ratio=0.125086
6:1389968-1390168	#FOXF2, ratio=0.125926
9:131452153-131452353	#SET, ratio=0.126441
9:136933041-136933241	#BRD3, ratio=0.126563
9:139137587-139137787	#QSOX2, ratio=0.126819
3:183873183-183873383	#DVL3, ratio=0.127256
1:154975005-154975205	#ZBTB7B, ratio=0.12779
6:163835574-163835774	#QKI, ratio=0.129483
X:153665158-153665358	#GDI1, ratio=0.129502
10:70587462-70587662	#STOX1, ratio=0.129863
19:1592552-1592752	#MBD3, ratio=0.129897
22:26825179-26825379	#ASPHD2, ratio=0.130028
9:140196603-140196803	#NRARP, ratio=0.130411
16:1359527-1359727	#UBE2I, ratio=0.130509
22:43583037-43583237	#TTLL12, ratio=0.130519
7:3340979-3341179	#SDK1, ratio=0.130567
7:752061-752261	#PRKAR1B, ratio=0.13078
7:158380382-158380582	#PTPRN2, ratio=0.131404
17:27920426-27920626	#ANKRD13B, ratio=0.131746
11:66115061-66115261	#B3GNT1, ratio=0.13203
10:126432830-126433030	#FAM53B, ratio=0.132184
1:38471087-38471287	#FHL3, ratio=0.132255
9:138987031-138987231	#NACC2, ratio=0.13228
2:26395859-26396059	#FAM59B, ratio=0.133228
5:167956481-167956681	#FBLL1, ratio=0.133505
3:182698226-182698426	#DCUN1D1, ratio=0.133726
X:11776177-11776377	#MSL3, ratio=0.134056
20:19193189-19193389	#SLC24A3, ratio=0.13431
22:20119263-20119463	#ZDHHC8, ratio=0.134344
10:50323459-50323659	#VSTM4, ratio=0.134507
2:16847034-16847234	#FAM49A, ratio=0.134904
3:126076136-126076336	#KLF15, ratio=0.135202
14:105886085-105886285	#MTA1, ratio=0.135406
20:59827381-59827581	#CDH4, ratio=0.136578
18:20715626-20715826	#CABLES1, ratio=0.137319
13:111767523-111767723	#ARHGEF7, ratio=0.137462
10:75634249-75634449	#CAMK2G, ratio=0.13808
16:84682030-84682230	#KLHL36, ratio=0.139242
7:74378982-74379182	#GATSL1, ratio=0.139383
9:136024488-136024688	#RALGDS, ratio=0.139486
14:105992852-105993052	#TMEM121, ratio=0.139517
17:18128835-18129035	#LLGL1, ratio=0.139569
20:60795223-60795423	#HRH3, ratio=0.140071
14:95786145-95786345	#CLMN, ratio=0.140933
10:120789127-120789327	#NANOS1, ratio=0.141044
20:57466325-57466525	#GNAS, ratio=0.142078
11:66045595-66045795	#CNIH2, ratio=0.142587
10:35625701-35625901	#CCNY, ratio=0.142878
10:134210601-134210801	#PWWP2B, ratio=0.143287
1:33207411-33207611	#KIAA1522, ratio=0.14341
3:12329248-12329448	#PPARG, ratio=0.143644
19:1941060-1941260	#CSNK1G2, ratio=0.144005
19:15560662-15560862	#WIZ, ratio=0.14568
16:1968131-1968331	#HS3ST6, ratio=0.146009
4:185747115-185747315	#ACSL1, ratio=0.146053
20:43438879-43439079	#RIMS4, ratio=0.146274
10:124220940-124221140	#HTRA1, ratio=0.146327
1:9294762-9294962	#H6PD, ratio=0.14691
16:50402745-50402945	#BRD7, ratio=0.14871
11:67980684-67980884	#SUV420H1, ratio=0.149352
14:103523642-103523842	#CDC42BPB, ratio=0.149503
17:65989665-65989865	#C17orf58, ratio=0.150289
1:33722073-33722273	#ZNF362, ratio=0.150672
16:23160491-23160691	#USP31, ratio=0.151182
1:160068518-160068718	#IGSF8, ratio=0.151518
19:1237890-1238090	#C19orf26, ratio=0.151604
1:33815399-33815599	#PHC2, ratio=0.151664
1:242687898-242688098	#PLD5, ratio=0.1517
11:78128768-78128968	#GAB2, ratio=0.152002
4:25864510-25864710	#SEL1L3, ratio=0.152264
11:63536013-63536213	#C11orf95, ratio=0.152454
1:33336314-33336514	#FNDC5, ratio=0.152701
X:153285242-153285442	#IRAK1, ratio=0.152941
1:9648831-9649031	#TMEM201, ratio=0.15296
17:36762083-36762283	#SRCIN1, ratio=0.152967
7:154794582-154794782	#PAXIP1, ratio=0.153387
16:3930021-3930221	#CREBBP, ratio=0.153747
2:26915480-26915680	#KCNK3, ratio=0.154522
7:128045924-128046124	#IMPDH1, ratio=0.155619
7:994189-994389	#ADAP1, ratio=0.156037
1:228135576-228135776	#WNT9A, ratio=0.156581
6:132129055-132129255	#ENPP1, ratio=0.158523
9:140484837-140485037	#ZMYND19, ratio=0.159007
1:44444773-44444973	#B4GALT2, ratio=0.15962
2:121103618-121103818	#INHBB, ratio=0.159863
5:176237459-176237659	#UNC5A, ratio=0.160068
16:28074730-28074930	#GSG1L, ratio=0.160367
7:141401853-141402053	#KIAA1147, ratio=0.160976
22:19137696-19137896	#GSC2, ratio=0.161069
X:153200507-153200707	#NAA10, ratio=0.161456
3:50712410-50712610	#MIR4787, ratio=0.162174
9:103189394-103189594	#C9orf30, ratio=0.162262
16:88519913-88520113	#ZFPM1, ratio=0.162287
14:105647560-105647760	#NUDT14, ratio=0.162417
4:8873443-8873643	#HMX1, ratio=0.163477
20:62711224-62711424	#RGS19, ratio=0.163492
1:21978248-21978448	#RAP1GAP, ratio=0.163693
22:38142140-38142340	#TRIOBP, ratio=0.163883
15:34729567-34729767	#GOLGA8A, ratio=0.164471
9:131790479-131790679	#SH3GLB2, ratio=0.164483
16:28303739-28303939	#SBK1, ratio=0.165088
16:16043333-16043533	#ABCC1, ratio=0.166764
12:104531940-104532140	#NFYB, ratio=0.166825
14:100259644-100259844	#EML1, ratio=0.167065
2:207308267-207308467	#ADAM23, ratio=0.167137
19:55628827-55629027	#PPP1R12C, ratio=0.167346
17:35766876-35767076	#TADA2A, ratio=0.167976
6:56819672-56819872	#BEND6, ratio=0.168157
22:48885187-48885387	#FAM19A5, ratio=0.168243
19:2308056-2308256	#LINGO3, ratio=0.168264
9:34958091-34958291	#KIAA1045, ratio=0.168531
12:111471727-111471927	#CUX2, ratio=0.169247
1:6320935-6321135	#GPR153, ratio=0.170611
7:149194798-149194998	#ZNF746, ratio=0.17087
21:44073761-44073961	#PDE9A, ratio=0.171412
19:3094307-3094507	#GNA11, ratio=0.17193
15:83953368-83953568	#BNC1, ratio=0.172028
2:161264293-161264493	#MIR4785, ratio=0.172585
17:38218967-38219167	#THRA, ratio=0.173422
16:12995376-12995576	#SHISA9, ratio=0.1739
22:19701886-19702086	#SEPT5, ratio=0.173919
1:1167528-1167728	#B3GALT6, ratio=0.174036
10:35104153-35104353	#PARD3, ratio=0.174289
2:135476471-135476671	#TMEM163, ratio=0.174657
15:23086336-23086536	#NIPA1, ratio=0.174753
11:67056715-67056915	#ANKRD13D, ratio=0.176042
22:50624259-50624459	#TRABD, ratio=0.17618
22:38713313-38713513	#CSNK1E, ratio=0.176242
15:75074324-75074524	#CSK, ratio=0.176669
1:61547879-61548079	#NFIA, ratio=0.177154
20:60718721-60718921	#SS18L1, ratio=0.177543
17:11144639-11144839	#SHISA6, ratio=0.17795
15:41851119-41851319	#TYRO3, ratio=0.178225
9:130331255-130331455	#FAM129B, ratio=0.178492
10:101769576-101769776	#DNMBP, ratio=0.178976
4:16228185-16228385	#FLJ39653, ratio=0.179429
9:112260493-112260693	#PTPN3, ratio=0.18039
2:47168212-47168412	#TTC7A, ratio=0.180567
2:106361419-106361619	#NCK2, ratio=0.180907
5:38556648-38556848	#LIFR, ratio=0.18135
17:74706956-74707156	#MXRA7, ratio=0.181987
22:38851103-38851303	#KCNJ4, ratio=0.182319
10:134000313-134000513	#DPYSL4, ratio=0.184164
19:39833007-39833207	#SAMD4B, ratio=0.184429
17:21156478-21156678	#C17orf103, ratio=0.184579
17:80009662-80009862	#GPS1, ratio=0.184707
X:17878847-17879047	#RAI2, ratio=0.185329
17:16945973-16946173	#MPRIP, ratio=0.18559
22:36424485-36424685	#RBFOX2, ratio=0.185979
22:29279654-29279854	#ZNRF3, ratio=0.186415
22:25960760-25960960	#ADRBK2, ratio=0.186971
14:102228034-102228234	#PPP2R5C, ratio=0.187188
16:90085837-90086037	#DBNDD1, ratio=0.187455
21:38338856-38339056	#HLCS, ratio=0.187687
10:11059792-11059992	#CELF2, ratio=0.187874
20:35491987-35492187	#SOGA1, ratio=0.187992
7:2559378-2559578	#LFNG, ratio=0.188174
11:8102808-8103008	#TUB, ratio=0.189
8:12612892-12613092	#LONRF1, ratio=0.189343
17:79918957-79919157	#NOTUM, ratio=0.190563
7:101459083-101459283	#CUX1, ratio=0.190683
1:27153100-27153300	#ZDHHC18, ratio=0.19099
10:65281022-65281222	#REEP3, ratio=0.191019
17:80009550-80009750	#RFNG, ratio=0.191139
20:62103893-62104093	#KCNQ2, ratio=0.191524
16:755725-755925	#FBXL16, ratio=0.191996
X:152864532-152864732	#FAM58A, ratio=0.192239
3:72937284-72937484	#GXYLT2, ratio=0.192585
9:115513033-115513233	#SNX30, ratio=0.192906
2:191513747-191513947	#NAB1, ratio=0.192966
4:2420270-2420470	#ZFYVE28, ratio=0.193211
18:67068183-67068383	#DOK6, ratio=0.193629
5:176900594-176900794	#DBN1, ratio=0.194439
2:102314437-102314637	#MAP4K4, ratio=0.194527
5:1344902-1345102	#CLPTM1L, ratio=0.194642
14:33408358-33408558	#NPAS3, ratio=0.194915
15:80987551-80987751	#FAM108C1, ratio=0.195493
22:39745853-39746053	#SYNGR1, ratio=0.195653
9:139971852-139972052	#UAP1L1, ratio=0.196246
7:130418788-130418988	#KLF14, ratio=0.196441
22:39239917-39240117	#NPTXR, ratio=0.196658
12:125478093-125478293	#BRI3BP, ratio=0.197204
X:153686522-153686722	#PLXNA3, ratio=0.197375
2:113239642-113239842	#TTL, ratio=0.197684
2:101767746-101767946	#TBC1D8, ratio=0.198386
4:5894685-5894885	#CRMP1, ratio=0.198458
17:35849850-35850050	#DUSP14, ratio=0.198542
7:150675302-150675502	#KCNH2, ratio=0.198642
5:14871787-14871987	#ANKH, ratio=0.198887
9:140513343-140513543	#EHMT1, ratio=0.198972
12:57400197-57400397	#ZBTB39, ratio=0.198984
19:460896-461096	#SHC2, ratio=0.199076
5:3596067-3596267	#IRX1, ratio=0.199109
17:46115052-46115252	#COPZ2, ratio=0.199848
4:2061138-2061338	#NAT8L, ratio=0.200195
17:1394872-1395072	#MYO1C, ratio=0.200544
16:2076768-2076968	#SLC9A3R2, ratio=0.200616
11:64512229-64512429	#RASGRP2, ratio=0.201998
7:6144449-6144649	#USP42, ratio=0.202636
11:17035863-17036063	#PLEKHA7, ratio=0.204192
17:77751876-77752076	#CBX2, ratio=0.204382
8:144512502-144512702	#MAFA, ratio=0.204433
1:1243169-1243369	#ACAP3, ratio=0.20453
2:220492191-220492391	#SLC4A3, ratio=0.204664
3:11034319-11034519	#SLC6A1, ratio=0.204825
16:577755-577955	#SOLH, ratio=0.205367
20:48330321-48330521	#B4GALT5, ratio=0.206272
12:106641613-106641813	#CKAP4, ratio=0.20652
10:135490178-135490378	#DUX4L6, ratio=0.206642
10:135490178-135490378	#DUX4L5, ratio=0.206642
10:135490178-135490378	#DUX4L3, ratio=0.206642
10:135490178-135490378	#DUX4L2, ratio=0.206642
8:8751031-8751231	#MFHAS1, ratio=0.206776
16:47177836-47178036	#NETO2, ratio=0.207436
22:30116243-30116443	#CABP7, ratio=0.207582
19:3224601-3224801	#CELF5, ratio=0.20806
1:206858264-206858464	#MAPKAPK2, ratio=0.20821
11:67033804-67034004	#ADRBK1, ratio=0.208271
13:27334822-27335022	#GPR12, ratio=0.208675
1:211433188-211433388	#RCOR3, ratio=0.210622
10:103535659-103535859	#FGF8, ratio=0.210869
17:64960879-64961079	#CACNG4, ratio=0.21165
14:105266832-105267032	#ZBTB42, ratio=0.21216
1:15250524-15250724	#KAZN, ratio=0.212258
20:60640766-60640966	#TAF4, ratio=0.212987
3:50540792-50540992	#CACNA2D2, ratio=0.213441
17:29718541-29718741	#RAB11FIP4, ratio=0.213606
X:149861768-149861968	#MTMR1, ratio=0.213609
15:59730271-59730471	#FAM81A, ratio=0.214062
7:139876641-139876841	#JHDM1D, ratio=0.214625
16:89642075-89642275	#CPNE7, ratio=0.21483
X:2418908-2419108	#ZBED1, ratio=0.215559
19:7580903-7581103	#ZNF358, ratio=0.215775
4:25032314-25032514	#LGI2, ratio=0.216151
11:1968401-1968601	#MRPL23, ratio=0.216356
18:77155671-77155871	#NFATC1, ratio=0.21641
4:819845-820045	#CPLX1, ratio=0.216781
X:2418915-2419115	#DHRSX, ratio=0.218002
2:25896416-25896616	#DTNB, ratio=0.218284
9:116638461-116638661	#ZNF618, ratio=0.218314
17:40428324-40428524	#STAT5B, ratio=0.218473
4:99182426-99182626	#RAP1GDS1, ratio=0.21921
11:289037-289237	#ATHL1, ratio=0.219672
12:57610477-57610677	#NXPH4, ratio=0.219773
21:46824996-46825196	#COL18A1, ratio=0.219969
16:2246365-2246565	#CASKIN1, ratio=0.219985
22:45097977-45098177	#PRR5, ratio=0.220119
20:62680879-62681079	#SOX18, ratio=0.220835
12:99288574-99288774	#ANKS1B, ratio=0.221438
18:78005297-78005497	#PARD6G, ratio=0.221981
4:7194273-7194473	#SORCS2, ratio=0.222227
6:52441762-52441962	#TRAM2, ratio=0.222338
13:98795333-98795533	#FARP1, ratio=0.222364
12:129337980-129338180	#GLT1D1, ratio=0.222971
19:7660687-7660887	#CAMSAP3, ratio=0.223183
9:91003196-91003396	#SPIN1, ratio=0.223209
2:235405593-235405793	#ARL4C, ratio=0.223399
21:35445722-35445922	#MRPS6, ratio=0.223535
1:17866229-17866429	#ARHGEF10L, ratio=0.223546
16:22019355-22019555	#C16orf52, ratio=0.223951
16:619867-620067	#PIGQ, ratio=0.224226
7:151329244-151329444	#PRKAG2, ratio=0.224382
5:10761287-10761487	#DAP, ratio=0.225457
6:158244193-158244393	#SNX9, ratio=0.225468
22:45148337-45148537	#ARHGAP8, ratio=0.225588
12:52345350-52345550	#ACVR1B, ratio=0.226246
17:79139772-79139972	#AATK, ratio=0.226371
16:639976-640176	#RAB40C, ratio=0.226663
2:9143776-9143976	#MBOAT2, ratio=0.227312
21:16437026-16437226	#NRIP1, ratio=0.227531
16:610321-610521	#C16orf11, ratio=0.228242
X:9433100-9433300	#TBL1X, ratio=0.228325
9:127020095-127020295	#NEK6, ratio=0.228329
9:139221831-139222031	#GPSM1, ratio=0.228373
9:101558694-101558894	#ANKS6, ratio=0.228802
7:1570267-1570467	#MAFK, ratio=0.228849
3:37493712-37493912	#ITGA9, ratio=0.228891
7:22396433-22396633	#RAPGEF5, ratio=0.229466
14:89883597-89883797	#LOC400236, ratio=0.22954
17:65821679-65821879	#BPTF, ratio=0.229849
16:56225150-56225350	#GNAO1, ratio=0.229861
6:107811216-107811416	#SOBP, ratio=0.229914
8:74659062-74659262	#STAU2, ratio=0.230046
13:33590470-33590670	#KL, ratio=0.230096
11:627073-627273	#SCT, ratio=0.230861
16:1031707-1031907	#SOX8, ratio=0.230929
7:30174451-30174651	#C7orf41, ratio=0.231384
18:31158440-31158640	#ASXL3, ratio=0.231818
19:3029065-3029265	#TLE2, ratio=0.232604
7:65338156-65338356	#VKORC1L1, ratio=0.232846
16:2587869-2588069	#PDPK1, ratio=0.233127
15:27018123-27018323	#GABRB3, ratio=0.233912
12:31743852-31744052	#DENND5B, ratio=0.23405
18:8609342-8609542	#RAB12, ratio=0.23443
3:128840547-128840747	#RAB43, ratio=0.234871
11:134201667-134201867	#GLB1L2, ratio=0.235247
2:231902180-231902380	#C2orf72, ratio=0.235639
10:126849003-126849203	#CTBP2, ratio=0.235886
17:27916510-27916710	#GIT1, ratio=0.235944
18:42260037-42260237	#SETBP1, ratio=0.236245
11:64570613-64570813	#MAP4K2, ratio=0.236263
22:50708679-50708879	#MAPK11, ratio=0.236434
22:39548438-39548638	#CBX7, ratio=0.236485
12:57916558-57916758	#MBD6, ratio=0.236551
22:43045305-43045505	#CYB5R3, ratio=0.236823
2:145089983-145090183	#GTDC1, ratio=0.237114
9:140772140-140772340	#CACNA1B, ratio=0.237136
16:66461099-66461299	#BEAN1, ratio=0.237788
12:56583251-56583451	#SMARCC2, ratio=0.237897
9:130548011-130548211	#MIR3960, ratio=0.238482
16:11891014-11891214	#ZC3H7A, ratio=0.238517
3:63849497-63849697	#THOC7, ratio=0.238626
15:83621376-83621576	#HOMER2, ratio=0.238698
19:18794324-18794524	#CRTC1, ratio=0.23891
19:41036294-41036494	#SPTBN4, ratio=0.239
13:27745933-27746133	#USP12, ratio=0.239117
9:100263820-100264020	#TMOD1, ratio=0.239334
22:29601852-29602052	#EMID1, ratio=0.24004
15:29862827-29863027	#FAM189A1, ratio=0.2401
20:388608-388808	#RBCK1, ratio=0.240486
19:13229001-13229201	#NACC1, ratio=0.241075
19:6739606-6739806	#TRIP10, ratio=0.24117
16:31021729-31021929	#STX1B, ratio=0.241333
9:35605180-35605380	#TESK1, ratio=0.241348
16:325814-326014	#RGS11, ratio=0.241534
22:45636550-45636750	#KIAA0930, ratio=0.241631
1:9189129-9189329	#GPR157, ratio=0.242296
11:113345901-113346101	#DRD2, ratio=0.242585
12:118498851-118499051	#WSB2, ratio=0.242771
17:56160679-56160879	#DYNLL2, ratio=0.242864
21:43373899-43374099	#C2CD2, ratio=0.242969
11:65837723-65837923	#PACS1, ratio=0.243335
12:120703474-120703674	#PXN, ratio=0.243389
13:113863830-113864030	#CUL4A, ratio=0.243518
19:3700377-3700577	#PIP5K1C, ratio=0.24358
11:46940073-46940273	#LRP4, ratio=0.243672
14:102976028-102976228	#ANKRD9, ratio=0.243875
18:12657812-12658012	#SPIRE1, ratio=0.244095
22:31742149-31742349	#PATZ1, ratio=0.244311
9:129622843-129623043	#ZBTB34, ratio=0.244571
1:17766150-17766350	#RCC2, ratio=0.244682
10:134121377-134121577	#STK32C, ratio=0.245177
7:55640100-55640300	#VOPP1, ratio=0.245525
17:74236290-74236490	#RNF157, ratio=0.245685
2:230579186-230579386	#DNER, ratio=0.245978
2:88751953-88752153	#FOXI3, ratio=0.246083
16:56459350-56459550	#AMFR, ratio=0.246509
6:41514063-41514263	#FOXP4, ratio=0.246638
7:44788429-44788629	#ZMIZ2, ratio=0.246662
7:32931368-32931568	#KBTBD2, ratio=0.247313
13:114238955-114239155	#TFDP1, ratio=0.247409
16:30107421-30107621	#YPEL3, ratio=0.247608
2:198175421-198175621	#ANKRD44, ratio=0.247693
16:34404662-34404862	#UBE2MP1, ratio=0.248015
16:122529-122729	#RHBDF1, ratio=0.248209
22:21319317-21319517	#AIFM3, ratio=0.248457
12:133195302-133195502	#P2RX2, ratio=0.248514
16:54962590-54962790	#CRNDE, ratio=0.248942
12:11802687-11802887	#ETV6, ratio=0.24903
14:91884088-91884288	#CCDC88C, ratio=0.249321
1:235813193-235813393	#GNG4, ratio=0.249515
15:28567195-28567395	#HERC2, ratio=0.249689
19:47249620-47249820	#STRN4, ratio=0.249909
20:60982239-60982439	#CABLES2, ratio=0.250089
3:47620259-47620459	#CSPG5, ratio=0.250109
1:38512350-38512550	#POU3F1, ratio=0.250185
3:53079235-53079435	#SFMBT1, ratio=0.25092
1:11119991-11120191	#SRM, ratio=0.251166
19:531632-531832	#CDC34, ratio=0.251442
11:17410778-17410978	#KCNJ11, ratio=0.251781
19:18654283-18654483	#FKBP8, ratio=0.251934
16:67062949-67063149	#CBFB, ratio=0.251976
16:765072-765272	#METRN, ratio=0.252021
19:45251877-45252077	#BCL3, ratio=0.252493
4:191005166-191005366	#DUX4, ratio=0.252773
3:126194662-126194862	#ZXDC, ratio=0.252863
1:2126114-2126314	#C1orf86, ratio=0.253083
7:1272553-1272753	#UNCX, ratio=0.253553
9:103235419-103235619	#TMEFF1, ratio=0.254446
11:535450-535650	#HRAS, ratio=0.255305
22:21771592-21771792	#HIC2, ratio=0.255384
11:72353404-72353604	#PDE2A, ratio=0.255434
17:66453553-66453753	#WIPI1, ratio=0.255532
3:123603049-123603249	#MYLK, ratio=0.255622
2:10588353-10588553	#ODC1, ratio=0.255948
1:200992728-200992928	#KIF21B, ratio=0.256021
20:3713216-3713416	#HSPA12B, ratio=0.256586
22:50699989-50700189	#MAPK12, ratio=0.257538
7:2883859-2884059	#GNA12, ratio=0.257785
19:15218113-15218313	#SYDE1, ratio=0.258174
7:86688914-86689114	#KIAA1324L, ratio=0.258478
13:51796369-51796569	#FAM124A, ratio=0.259347
20:1875324-1875524	#SIRPA, ratio=0.259551
22:31090692-31090892	#OSBP2, ratio=0.259798
12:122907016-122907216	#CLIP1, ratio=0.260029
X:19140655-19140855	#GPR64, ratio=0.26006
10:17496154-17496354	#ST8SIA6, ratio=0.260657
4:154387397-154387597	#KIAA0922, ratio=0.261213
2:11295439-11295639	#PQLC3, ratio=0.261596
21:40720947-40721147	#HMGN1, ratio=0.261711
10:11784255-11784455	#ECHDC3, ratio=0.263431
X:153672372-153672572	#FAM50A, ratio=0.264061
6:13711696-13711896	#RANBP9, ratio=0.264093
X:9754395-9754595	#SHROOM2, ratio=0.264472
6:7910947-7911147	#TXNDC5, ratio=0.264677
4:191005172-191005372	#DUX4L4, ratio=0.264971
10:98591916-98592116	#LCOR, ratio=0.264977
1:37499744-37499944	#GRIK3, ratio=0.265176
19:14544065-14544265	#PKN1, ratio=0.265217
10:15210595-15210795	#NMT2, ratio=0.265231
15:92396837-92397037	#SLCO3A1, ratio=0.265239
7:51384415-51384615	#COBL, ratio=0.26552
19:1652228-1652428	#TCF3, ratio=0.265619
12:123319938-123320138	#HIP1R, ratio=0.26581
3:71113974-71114174	#FOXP1, ratio=0.265946
12:121734456-121734656	#CAMKK2, ratio=0.266002
1:230202855-230203055	#GALNT2, ratio=0.266098
1:6557384-6557584	#PLEKHG5, ratio=0.266554
16:447091-447291	#NME4, ratio=0.26706
2:11484611-11484811	#ROCK2, ratio=0.267477
7:143105885-143106085	#EPHA1, ratio=0.267517
18:59992447-59992647	#TNFRSF11A, ratio=0.267897
22:18957910-18958110	#DGCR5, ratio=0.268548
4:166128669-166128869	#KLHL2, ratio=0.268552
7:56032169-56032369	#GBAS, ratio=0.268857
2:86564677-86564877	#REEP1, ratio=0.269052
19:50354833-50355033	#LOC100506033, ratio=0.269117
21:35445769-35445969	#SLC5A3, ratio=0.269204
20:60718374-60718574	#PSMA7, ratio=0.269845
7:143059740-143059940	#FAM131B, ratio=0.270207
5:171710695-171710895	#UBTD2, ratio=0.270497
15:20711333-20711533	#HERC2P3, ratio=0.270511
22:44420056-44420256	#PARVB, ratio=0.270774
13:50571042-50571242	#TRIM13, ratio=0.270963
16:58497448-58497648	#NDRG4, ratio=0.270965
2:109150710-109150910	#LIMS1, ratio=0.271133
5:45696120-45696320	#HCN1, ratio=0.271331
17:934978-935178	#ABR, ratio=0.271454
19:35521491-35521691	#SCN1B, ratio=0.271508
5:693410-693610	#TPPP, ratio=0.272286
13:37494309-37494509	#SMAD9, ratio=0.272317
17:77813113-77813313	#CBX4, ratio=0.272527
14:74253796-74253996	#C14orf43, ratio=0.272675
X:154299447-154299647	#MTCP1, ratio=0.272842
X:154299447-154299647	#MTCP1NB, ratio=0.272842
19:14201132-14201332	#SAMD1, ratio=0.273341
16:2039845-2040045	#SYNGR3, ratio=0.273501
20:58152463-58152663	#PHACTR3, ratio=0.273715
12:125051910-125052110	#NCOR2, ratio=0.274039
19:15311692-15311892	#NOTCH3, ratio=0.27436
2:239112224-239112424	#ILKAP, ratio=0.274402
19:11071707-11071907	#SMARCA4, ratio=0.274611
11:63580822-63581022	#C11orf84, ratio=0.274963
18:48086383-48086583	#MAPK4, ratio=0.275574
18:43914086-43914286	#RNF165, ratio=0.275707
11:46403118-46403318	#MDK, ratio=0.275788
3:183543293-183543493	#MAP6D1, ratio=0.275893
16:402576-402776	#AXIN1, ratio=0.275896
3:179370832-179371032	#USP13, ratio=0.276433
2:36825232-36825432	#FEZ2, ratio=0.276692
8:145047597-145047797	#PLEC, ratio=0.278354
17:76778276-76778476	#CYTH1, ratio=0.278601
1:1475640-1475840	#TMEM240, ratio=0.279569
20:17207496-17207696	#PCSK2, ratio=0.27985
6:32119620-32119820	#PRRT1, ratio=0.279887
X:135229458-135229658	#FHL1, ratio=0.279925
18:7567213-7567413	#PTPRM, ratio=0.280759
13:110438814-110439014	#IRS2, ratio=0.280776
4:99916687-99916887	#METAP1, ratio=0.280975
19:2456858-2457058	#LMNB2, ratio=0.281637
5:114632358-114632558	#CCDC112, ratio=0.281803
15:93425972-93426172	#LOC100507217, ratio=0.281857
6:12012623-12012823	#HIVEP1, ratio=0.281964
X:153285340-153285540	#MIR718, ratio=0.282422
9:126030743-126030943	#STRBP, ratio=0.282788
2:238600706-238600906	#LRRFIP1, ratio=0.283224
22:42372830-42373030	#SEPT3, ratio=0.283541
20:61569340-61569540	#C20orf11, ratio=0.284156
1:178994973-178995173	#FAM20B, ratio=0.284163
16:85784589-85784789	#C16orf74, ratio=0.284741
2:220197799-220197999	#RESP18, ratio=0.284919
1:955402-955602	#AGRN, ratio=0.285182
19:6279859-6280059	#MLLT1, ratio=0.285299
2:230135957-230136157	#PID1, ratio=0.285382
11:66790715-66790915	#SYT12, ratio=0.285681
14:105444594-105444794	#AHNAK2, ratio=0.285727
11:12030817-12031017	#DKK3, ratio=0.286058
4:2758003-2758203	#TNIP2, ratio=0.286873
1:154531020-154531220	#UBE2Q1, ratio=0.286991
16:70719854-70720054	#MTSS1L, ratio=0.287045
22:23412568-23412768	#GNAZ, ratio=0.287163
19:8070429-8070629	#ELAVL1, ratio=0.287337
15:65067670-65067870	#RBPMS2, ratio=0.28774
8:144815814-144816014	#FAM83H, ratio=0.287839
15:76352198-76352398	#C15orf27, ratio=0.287974
16:838283-838483	#RPUSD1, ratio=0.288369
2:32235598-32235798	#MEMO1, ratio=0.288522
20:31172775-31172975	#C20orf112, ratio=0.28879
10:28822320-28822520	#WAC, ratio=0.288953
17:3796237-3796437	#CAMKK1, ratio=0.288964
22:44258278-44258478	#SULT4A1, ratio=0.288993
19:45754415-45754615	#MARK4, ratio=0.289145
8:133492904-133493104	#KCNQ3, ratio=0.289418
13:99738560-99738760	#DOCK9, ratio=0.289467
13:78272151-78272351	#MIR3665, ratio=0.289692
15:93632343-93632543	#RGMA, ratio=0.290591
21:17102395-17102595	#USP25, ratio=0.290626
X:147582038-147582238	#AFF2, ratio=0.290762
1:27022421-27022621	#ARID1A, ratio=0.291206
15:73344724-73344924	#NEO1, ratio=0.291357
19:41107176-41107376	#LTBP4, ratio=0.291507
19:7990951-7991151	#CTXN1, ratio=0.291942
3:58477722-58477922	#KCTD6, ratio=0.29206
1:8483647-8483847	#RERE, ratio=0.292577
21:38739758-38739958	#DYRK1A, ratio=0.292644
10:88854676-88854876	#GLUD1, ratio=0.292899
18:500629-500829	#COLEC12, ratio=0.293691
19:4400465-4400665	#SH3GL1, ratio=0.293973
8:145515020-145515220	#BOP1, ratio=0.294126
5:56247854-56248054	#MIER3, ratio=0.294431
17:80477493-80477693	#FOXK2, ratio=0.294792
17:31320-31520	#DOC2B, ratio=0.295591
17:75277391-75277591	#SEPT9, ratio=0.295865
16:2723340-2723540	#ERVK13-1, ratio=0.296312
X:153714832-153715032	#UBL4A, ratio=0.296329
17:80186786-80186986	#SLC16A3, ratio=0.296385
4:24914500-24914700	#CCDC149, ratio=0.296395
3:71834257-71834457	#PROK2, ratio=0.297035
14:65438775-65438975	#RAB15, ratio=0.297185
16:2827197-2827397	#TCEB2, ratio=0.297519
12:26111863-26112063	#RASSF8, ratio=0.297678
8:22457013-22457213	#C8orf58, ratio=0.297855
3:52001382-52001582	#PCBP4, ratio=0.297922
17:36886409-36886609	#CISD3, ratio=0.297984
4:177713795-177713995	#VEGFC, ratio=0.298406
3:13461709-13461909	#NUP210, ratio=0.298433
16:2059663-2059863	#ZNF598, ratio=0.29878
4:967248-967448	#DGKQ, ratio=0.299099
17:16256712-16256912	#CENPV, ratio=0.299142
19:1354875-1355075	#MUM1, ratio=0.299282
4:187065894-187066094	#FAM149A, ratio=0.299581
14:93582163-93582363	#ITPK1, ratio=0.299614
13:114018363-114018563	#GRTP1, ratio=0.299621
11:8932398-8932598	#ST5, ratio=0.299855
15:41785955-41786155	#ITPKA, ratio=0.299954
22:40390852-40391052	#FAM83F, ratio=0.30025
17:30186226-30186426	#C17orf79, ratio=0.300434
3:71803100-71803300	#GPR27, ratio=0.300561
22:50609059-50609259	#PANX2, ratio=0.300755
2:97426538-97426738	#CNNM4, ratio=0.300836
17:78234559-78234759	#RNF213, ratio=0.300936
3:54156592-54156792	#CACNA2D3, ratio=0.30101
10:112679200-112679400	#SHOC2, ratio=0.301284
9:96214072-96214272	#FAM120A, ratio=0.301365
11:48002009-48002209	#PTPRJ, ratio=0.301843
3:16926351-16926551	#PLCL2, ratio=0.302676
2:64880946-64881146	#SERTAD2, ratio=0.302902
6:160390030-160390230	#IGF2R, ratio=0.30311
8:119123958-119124158	#EXT1, ratio=0.3034
17:17584686-17584886	#RAI1, ratio=0.303572
17:42836467-42836667	#ADAM11, ratio=0.303784
13:96742992-96743192	#HS6ST3, ratio=0.303847
15:26108249-26108449	#ATP10A, ratio=0.304128
8:87354893-87355093	#WWP1, ratio=0.304168
2:61697749-61697949	#USP34, ratio=0.304332
14:105714778-105714978	#BTBD6, ratio=0.304611
18:35145900-35146100	#CELF4, ratio=0.305292
2:158732274-158732474	#ACVR1, ratio=0.305322
9:137001109-137001309	#WDR5, ratio=0.305378
14:34931368-34931568	#SPTSSA, ratio=0.305447
11:46368855-46369055	#DGKZ, ratio=0.305915
15:40763059-40763259	#CHST14, ratio=0.30613
20:590810-591010	#TCF15, ratio=0.306667
19:47734351-47734551	#BBC3, ratio=0.307059
17:882898-883098	#NXN, ratio=0.30758
21:45681999-45682199	#DNMT3L, ratio=0.307806
1:110613222-110613422	#ALX3, ratio=0.307863
3:13590524-13590724	#FBLN2, ratio=0.308398
7:192868-193068	#FAM20C, ratio=0.308435
2:219724445-219724645	#WNT6, ratio=0.30852
2:241375014-241375214	#GPC1, ratio=0.308524
12:53774327-53774527	#SP1, ratio=0.308525
6:11044524-11044724	#ELOVL2, ratio=0.308876
5:1009067-1009267	#NKD2, ratio=0.308947
11:61520020-61520220	#C11orf9, ratio=0.30897
17:62340553-62340753	#TEX2, ratio=0.309136
2:181845241-181845441	#UBE2E3, ratio=0.309648
15:32322585-32322785	#CHRNA7, ratio=0.309757
17:48639369-48639569	#LOC253962, ratio=0.310426
1:11714813-11715013	#FBXO44, ratio=0.31049
7:856151-856351	#SUN1, ratio=0.31074
16:80838075-80838275	#CDYL2, ratio=0.310877
20:57556210-57556410	#TH1L, ratio=0.311047
17:48423292-48423492	#XYLT2, ratio=0.311092
5:177099178-177099378	#LOC202181, ratio=0.311115
16:30381422-30381622	#TBC1D10B, ratio=0.311132
5:2751669-2751869	#IRX2, ratio=0.311184
5:169930947-169931147	#KCNIP1, ratio=0.311399
9:27573391-27573591	#C9orf72, ratio=0.311786
4:46391956-46392156	#GABRA2, ratio=0.311806
9:38069110-38069310	#SHB, ratio=0.31188
7:6312142-6312342	#CYTH3, ratio=0.312136
2:7057422-7057622	#RNF144A, ratio=0.312145
19:3359460-3359660	#NFIC, ratio=0.312398
1:14075775-14075975	#PRDM2, ratio=0.312798
1:93426979-93427179	#FAM69A, ratio=0.312939
16:57520285-57520485	#DOK4, ratio=0.313146
5:1523976-1524176	#LPCAT1, ratio=0.313352
12:6309381-6309581	#CD9, ratio=0.313598
2:129076071-129076271	#HS6ST1, ratio=0.313927
10:73156590-73156790	#CDH23, ratio=0.313984
17:55333830-55334030	#MSI2, ratio=0.314116
19:47778041-47778241	#PRR24, ratio=0.31459
17:37307802-37308002	#PLXDC1, ratio=0.314641
22:50765389-50765589	#FAM116B, ratio=0.31471
12:54402789-54402989	#HOXC8, ratio=0.314785
19:57050216-57050416	#ZFP28, ratio=0.314926
19:48431974-48432174	#SNAR-C5, ratio=0.314932
19:48431974-48432174	#SNAR-C1, ratio=0.314932
19:48431974-48432174	#SNAR-C2, ratio=0.314932
7:27239625-27239825	#HOXA13, ratio=0.314967
8:99837809-99838009	#STK3, ratio=0.315109
15:89346573-89346773	#ACAN, ratio=0.31517
4:1166557-1166757	#SPON2, ratio=0.315311
19:1407483-1407683	#DAZAP1, ratio=0.316187
17:79373439-79373639	#BAHCC1, ratio=0.317483
18:72124403-72124603	#FAM69C, ratio=0.317739
1:236849669-236849869	#ACTN2, ratio=0.318174
22:47134052-47134252	#CERK, ratio=0.318178
20:62258281-62258481	#GMEB2, ratio=0.319288
2:233352432-233352632	#ECEL1, ratio=0.319728
1:39546988-39547188	#MACF1, ratio=0.320064
21:45719829-45720029	#PFKL, ratio=0.321119
7:18126471-18126671	#HDAC9, ratio=0.321322
7:106685077-106685277	#PRKAR2B, ratio=0.321532
21:43299482-43299682	#PRDM15, ratio=0.321702
4:3315773-3315973	#RGS12, ratio=0.321706
19:16683093-16683293	#SLC35E1, ratio=0.321845
12:110318193-110318393	#GLTP, ratio=0.32202
17:47439376-47439576	#ZNF652, ratio=0.32219
17:62658286-62658486	#SMURF2, ratio=0.322421
7:44924860-44925060	#PURB, ratio=0.322539
1:19282726-19282926	#IFFO2, ratio=0.322923
8:144241655-144241855	#LY6H, ratio=0.322941
16:222745-222945	#HBA2, ratio=0.323141
22:30783202-30783402	#RNF215, ratio=0.323154
18:67956036-67956236	#SOCS6, ratio=0.323225
1:173446194-173446394	#LOC100506023, ratio=0.323376
X:24167661-24167861	#ZFX, ratio=0.323944
4:6911394-6911594	#TBC1D14, ratio=0.323953
12:48166866-48167066	#SLC48A1, ratio=0.324077
19:1753561-1753761	#ONECUT3, ratio=0.325177
22:50946035-50946235	#LMF2, ratio=0.325235
20:29611778-29611978	#FRG1B, ratio=0.32543
X:153237890-153238090	#TMEM187, ratio=0.325621
16:19896051-19896251	#GPRC5B, ratio=0.325702
8:144099801-144100001	#LY6E, ratio=0.326191
16:30905299-30905499	#BCL7C, ratio=0.326332
16:2185799-2185999	#PKD1, ratio=0.326345
7:45039686-45039886	#CCM2, ratio=0.326589
19:2164047-2164247	#DOT1L, ratio=0.326859
11:116968893-116969093	#SIK3, ratio=0.326995
16:83932629-83932829	#MLYCD, ratio=0.327094
13:114566946-114567146	#GAS6, ratio=0.327394
6:44238379-44238579	#TMEM151B, ratio=0.327413
4:95679027-95679227	#BMPR1B, ratio=0.32753
19:18392332-18392532	#JUND, ratio=0.32781
3:127541993-127542193	#MGLL, ratio=0.327951
1:26856148-26856348	#RPS6KA1, ratio=0.328057
12:102224545-102224745	#GNPTAB, ratio=0.328115
8:143484443-143484643	#TSNARE1, ratio=0.328723
13:30169725-30169925	#SLC7A1, ratio=0.328776
20:61992648-61992848	#CHRNA4, ratio=0.328875
1:207991623-207991823	#LOC148696, ratio=0.329125
12:49392988-49393188	#DDN, ratio=0.329509
2:182756371-182756571	#SSFA2, ratio=0.329732
9:130661771-130661971	#ST6GALNAC6, ratio=0.329909
3:127391680-127391880	#ABTB1, ratio=0.330116
16:81069357-81069557	#ATMIN, ratio=0.330714
10:100027907-100028107	#LOXL4, ratio=0.330859
17:79008846-79009046	#BAIAP2, ratio=0.331623
17:60142543-60142743	#MED13, ratio=0.331884
3:37903568-37903768	#CTDSPL, ratio=0.332522
11:9113050-9113250	#SCUBE2, ratio=0.332789
2:240322543-240322743	#HDAC4, ratio=0.332848
15:71146398-71146598	#LARP6, ratio=0.332944
5:69585904-69586104	#SMA4, ratio=0.332995
8:91997385-91997585	#LOC100127983, ratio=0.333803
17:36904458-36904658	#PCGF2, ratio=0.333841
5:178977461-178977661	#RUFY1, ratio=0.334262
1:65210677-65210877	#RAVER2, ratio=0.33427
5:141257844-141258044	#PCDH1, ratio=0.334532
4:2263639-2263839	#MXD4, ratio=0.33556
15:78369894-78370094	#TBC1D2B, ratio=0.335588
17:15466845-15467045	#FAM18B2-CDRT4, ratio=0.335609
17:15466845-15467045	#FAM18B2, ratio=0.335609
7:73133917-73134117	#STX1A, ratio=0.335941
20:60813479-60813679	#OSBPL2, ratio=0.336367
7:98741643-98741843	#SMURF1, ratio=0.3366
15:91073097-91073297	#CRTC3, ratio=0.336652
20:32077827-32078027	#CBFA2T2, ratio=0.336776
11:65343408-65343608	#EHBP1L1, ratio=0.337019
18:74534151-74534351	#LOC100131655, ratio=0.337309
11:65686431-65686631	#C11orf68, ratio=0.337745
22:39268158-39268358	#CBX6, ratio=0.337978
12:65004192-65004392	#RASSF3, ratio=0.338224
16:57126354-57126554	#CPNE2, ratio=0.338783
1:16400027-16400227	#FAM131C, ratio=0.338801
8:57123759-57123959	#PLAG1, ratio=0.339681
16:67464935-67465135	#HSD11B2, ratio=0.339747
19:2151456-2151656	#AP3D1, ratio=0.340057
3:183979151-183979351	#CAMK2N2, ratio=0.340212
17:41177157-41177357	#RND2, ratio=0.340677
2:180129250-180129450	#SESTD1, ratio=0.340691
17:5973833-5974033	#WSCD1, ratio=0.340858
4:9336283-9336483	#LOC728369, ratio=0.340984
4:9336283-9336483	#LOC728373, ratio=0.340984
4:9336283-9336483	#LOC728379, ratio=0.340984
4:9336283-9336483	#LOC728393, ratio=0.340984
4:9336283-9336483	#LOC728400, ratio=0.340984
4:9336283-9336483	#LOC728405, ratio=0.340984
4:9336283-9336483	#LOC728419, ratio=0.340984
4:9336283-9336483	#USP17L5, ratio=0.340984
1:116519018-116519218	#SLC22A15, ratio=0.341177
16:50582140-50582340	#NKD1, ratio=0.341336
5:178772331-178772531	#ADAMTS2, ratio=0.34192
12:131323719-131323919	#STX2, ratio=0.341953
22:46932967-46933167	#CELSR1, ratio=0.342155
1:228194622-228194822	#WNT3A, ratio=0.342366
19:676288-676488	#FSTL3, ratio=0.342477
20:55966353-55966553	#RBM38, ratio=0.34272
16:2570262-2570462	#AMDHD2, ratio=0.342845
20:4982045-4982245	#SLC23A2, ratio=0.342939
7:24612984-24613184	#MPP6, ratio=0.34348
3:113415393-113415593	#KIAA2018, ratio=0.343982
1:42501496-42501696	#HIVEP3, ratio=0.344063
3:124774702-124774902	#HEG1, ratio=0.344346
6:35464761-35464961	#TEAD3, ratio=0.344777
14:80677870-80678070	#DIO2, ratio=0.344871
1:38259673-38259873	#MANEAL, ratio=0.345093
X:38420630-38420830	#TSPAN7, ratio=0.345101
6:4135731-4135931	#ECI2, ratio=0.345172
19:46476557-46476757	#NOVA2, ratio=0.345195
1:231004202-231004402	#C1orf198, ratio=0.345206
19:45504606-45504806	#RELB, ratio=0.34528
1:32229548-32229748	#BAI2, ratio=0.346006
5:131593250-131593450	#PDLIM4, ratio=0.346016
15:52821147-52821347	#MYO5A, ratio=0.346179
7:105029241-105029441	#SRPK2, ratio=0.346419
21:44495940-44496140	#CBS, ratio=0.346504
17:18576394-18576594	#FOXO3B, ratio=0.34671
2:241938154-241938354	#SNED1, ratio=0.346836
10:82213937-82214137	#TSPAN14, ratio=0.346985
19:10046970-10047170	#OLFM2, ratio=0.347111
9:130548096-130548296	#MIR2861, ratio=0.34722
12:19282525-19282725	#PLEKHA5, ratio=0.348006
16:52580706-52580906	#TOX3, ratio=0.348478
22:37956370-37956570	#CDC42EP1, ratio=0.348855
5:133450301-133450501	#TCF7, ratio=0.348959
6:124124968-124125168	#NKAIN2, ratio=0.34899
6:143381922-143382122	#AIG1, ratio=0.34934
1:11714788-11714988	#FBXO2, ratio=0.349626
4:79697431-79697631	#BMP2K, ratio=0.349737
X:20284650-20284850	#RPS6KA3, ratio=0.35032
8:42751766-42751966	#RNF170, ratio=0.350355
16:2264722-2264922	#PGP, ratio=0.350822
21:46962285-46962485	#SLC19A1, ratio=0.351214
20:3388209-3388409	#C20orf194, ratio=0.351444
5:524449-524649	#SLC9A3, ratio=0.351676
10:79686469-79686669	#LOC100128292, ratio=0.352004
11:64018894-64019094	#PLCB3, ratio=0.352065
10:7708861-7709061	#ITIH5, ratio=0.352263
1:224033574-224033774	#TP53BP2, ratio=0.352317
20:62130405-62130605	#EEF1A2, ratio=0.352397
22:42310571-42310771	#SHISA8, ratio=0.352491
1:41707715-41707915	#SCMH1, ratio=0.352702
8:61591223-61591423	#CHD7, ratio=0.352773
1:53793721-53793921	#LRP8, ratio=0.353107
22:18257161-18257361	#BID, ratio=0.353134
6:43337081-43337281	#ZNF318, ratio=0.353319
22:50745901-50746101	#PLXNB2, ratio=0.353445
1:21835757-21835957	#ALPL, ratio=0.353649
12:102091316-102091516	#CHPT1, ratio=0.353752
2:18059844-18060044	#KCNS3, ratio=0.353943
19:8274116-8274316	#CERS4, ratio=0.354448
10:118501985-118502185	#HSPA12A, ratio=0.354483
1:24829286-24829486	#RCAN3, ratio=0.354701
9:100954856-100955056	#CORO2A, ratio=0.354997
17:63557640-63557840	#AXIN2, ratio=0.355138
14:104394716-104394916	#TDRD9, ratio=0.355419
11:832851-833051	#CD151, ratio=0.355778
17:44270838-44271038	#KANSL1-AS1, ratio=0.355855
16:67562616-67562816	#FAM65A, ratio=0.355975
15:65715310-65715510	#IGDCC4, ratio=0.356207
17:80376151-80376351	#HEXDC, ratio=0.356222
2:204399958-204400158	#RAPH1, ratio=0.356598
17:7382844-7383044	#ZBTB4, ratio=0.356801
6:138482952-138483152	#KIAA1244, ratio=0.356804
8:42751932-42752132	#HOOK3, ratio=0.356847
1:16010726-16010926	#PLEKHM2, ratio=0.35693
1:6240094-6240294	#CHD5, ratio=0.357008
22:32340378-32340578	#YWHAH, ratio=0.357011
12:42983472-42983672	#PRICKLE1, ratio=0.357021
9:139702273-139702473	#C9orf86, ratio=0.357212
1:236305731-236305931	#GPR137B, ratio=0.357414
2:46524440-46524640	#EPAS1, ratio=0.357839
7:158937549-158937749	#VIPR2, ratio=0.357867
16:2198550-2198750	#RAB26, ratio=0.357942
1:25943858-25944058	#MAN1C1, ratio=0.358248
3:141205825-141206025	#RASA2, ratio=0.358284
12:120427547-120427747	#CCDC64, ratio=0.358423
7:102257105-102257305	#RASA4, ratio=0.358604
11:1411028-1411228	#BRSK2, ratio=0.358652
5:176853586-176853786	#GRK6, ratio=0.35881
6:43043928-43044128	#PTK7, ratio=0.359077
