# Supplementary material for: Characterizing and measuring bias in sequence data
Source: Genome Biol. 2013 May 29;14(5):R51. doi: 10.1186/gb-2013-14-5-r51 (PMC4053816; doi:10.1186/gb-2013-14-5-r51)
Supplement: Additional file 6 — The intervals of the human reference that had less than 0.1 relative coverage in data set 14 and could not be categorized as biological variations or as similar to known bias motifs. Also included are the GC content fraction and homopolymer N50 for each interval. [file gb-2013-14-5-r51-S6.CSV]

Interval	GC fraction	N50 homopolymer length
1:13326-13327	1.0	1.0
1:13976-13982	0.333333333333	1.0
1:15905-15913	0.75	1.5
1:15915-15920	0.8	4.0
1:15922-15923	0.0	1.0
1:18842-18855	0.461538461538	1.0
1:26990-27030	0.6	1.5
1:31293-31299	0.5	1.0
1:33402-33414	0.166666666667	2.0
1:38228-38242	0.571428571429	1.0
1:38898-38912	0.642857142857	2.5
1:40240-40248	0.625	1.0
1:41966-41991	0.44	2.0
1:46661-46680	0.368421052632	2.0
1:47100-47113	0.307692307692	3.0
1:49244-49266	0.409090909091	2.0
1:49273-49280	0.285714285714	1.0
1:51453-51470	0.529411764706	1.0
1:51476-51479	0.0	2.0
1:52056-52062	0.5	2.5
1:52719-52736	0.352941176471	1.0
1:53197-53203	0.0	2.0
1:53209-53222	0.538461538462	1.0
1:59050-59051	0.0	1.0
1:59488-59507	0.210526315789	1.0
1:60715-60722	0.428571428571	1.0
1:60729-60745	0.3125	1.0
1:61285-61286	1.0	1.0
1:61289-61294	0.2	4.0
1:61298-61299	0.0	1.0
1:63254-63255	0.0	1.0
1:63256-63258	0.0	1.0
1:63532-63533	0.0	1.0
1:63793-63797	0.0	3.0
1:68290-68303	0.538461538462	2.0
1:68316-68328	0.333333333333	2.0
1:68882-68905	0.347826086957	1.0
1:69446-69449	0.333333333333	1.0
1:69495-69532	0.513513513514	2.0
1:69536-69542	0.666666666667	1.0
1:69574-69576	0.5	1.0
1:70271-70297	0.461538461538	1.0
1:70589-70599	0.5	1.0
1:70606-70616	0.3	1.0
1:72133-72145	0.25	1.0
1:72148-72149	0.0	1.0
1:72150-72248	0.336734693878	1.0
1:72269-72303	0.411764705882	1.0
1:73238-73248	0.6	3.5
1:74710-74794	0.357142857143	2.0
1:75006-75040	0.441176470588	2.0
1:76838-76839	1.0	1.0
1:77137-77168	0.58064516129	1.0
1:77428-77431	0.333333333333	1.0
1:77477-77482	0.2	3.0
1:77498-77505	0.571428571429	2.0
1:77668-77676	0.5	1.5
1:77680-77681	0.0	1.0
1:77699-77707	0.375	1.0
1:77832-77841	0.333333333333	1.0
1:77929-78020	0.32967032967	1.0
1:78182-78187	0.0	3.0
1:78209-78230	0.238095238095	2.0
1:78930-79074	0.576388888889	2.0
1:79082-79173	0.461538461538	2.0
1:79210-79213	0.666666666667	1.0
1:79215-79392	0.610169491525	1.0
1:79428-79648	0.55	1.0
1:79655-79667	0.583333333333	2.0
1:79671-79675	0.5	1.0
1:79676-79677	1.0	1.0
1:79678-79879	0.517412935323	1.0
1:80120-80162	0.333333333333	2.0
1:80440-80455	0.266666666667	2.0
1:81086-81099	0.384615384615	3.0
1:81101-81211	0.427272727273	1.0
1:81361-81439	0.358974358974	1.0
1:82148-82152	0.0	4.0
1:82157-82180	0.434782608696	1.0
1:82613-82674	0.344262295082	2.0
1:83072-83074	0.0	1.0
1:83075-83110	0.257142857143	2.0
1:83111-83112	0.0	1.0
1:83135-83137	0.0	2.0
1:83405-83434	0.310344827586	1.0
1:83436-83438	0.0	1.0
1:83691-83797	0.292452830189	2.0
1:83820-83835	0.333333333333	3.0
1:83837-83841	0.25	1.5
1:83946-83973	0.222222222222	3.0
1:83976-84021	0.244444444444	3.0
1:84180-84214	0.235294117647	1.0
1:84217-84220	0.0	3.0
1:84244-84254	0.1	4.0
1:84255-84267	0.166666666667	3.0
1:84269-84271	0.0	1.0
1:84276-84336	0.283333333333	1.0
1:84481-84512	0.41935483871	1.0
1:85127-85219	0.402173913043	1.0
1:85460-85539	0.291139240506	2.0
1:85545-85624	0.303797468354	2.0
1:85749-85752	1.0	3.0
1:85796-85799	0.333333333333	1.0
1:85800-85831	0.41935483871	2.0
1:85834-85835	0.0	1.0
1:85836-85837	0.0	1.0
1:85924-85956	0.40625	1.0
1:85987-85994	0.571428571429	2.0
1:85999-86020	0.333333333333	1.0
1:86051-86054	0.333333333333	2.0
1:86086-86088	0.0	2.0
1:86091-86100	0.333333333333	1.0
1:86263-86286	0.0869565217391	2.0
1:86404-86410	0.0	1.0
1:86605-86611	0.333333333333	1.0
1:86672-86717	0.333333333333	1.0
1:86922-87000	0.371794871795	1.0
1:87007-87045	0.236842105263	3.0
1:87050-87065	0.333333333333	1.0
1:87208-87286	0.487179487179	1.0
1:87318-87320	1.0	1.0
1:87334-87348	0.428571428571	1.0
1:87368-87495	0.456692913386	1.0
1:87498-87511	0.384615384615	2.0
1:87565-87574	0.444444444444	1.0
1:87576-87577	0.0	1.0
1:87582-87714	0.5	1.0
1:87979-87986	0.0	5.0
1:87987-88500	0.520467836257	1.0
1:88700-88730	0.7	1.5
1:88743-88770	0.666666666667	1.0
1:89119-89138	0.578947368421	1.0
1:89155-89176	0.428571428571	2.0
1:89277-89299	0.454545454545	2.0
1:89303-89332	0.310344827586	1.0
1:89437-89511	0.351351351351	1.5
1:89518-89528	0.2	1.5
1:89533-89611	0.217948717949	2.0
1:89854-89875	0.619047619048	2.0
1:89881-89934	0.490566037736	2.0
1:90071-90234	0.558282208589	1.0
1:90236-90259	0.565217391304	1.0
1:91064-91104	0.65	1.0
1:91327-91429	0.490196078431	1.0
1:91468-91493	0.68	2.0
1:91500-91501	0.0	1.0
1:91505-91507	0.5	1.0
1:92848-92919	0.366197183099	1.0
1:93270-93285	0.333333333333	1.0
1:94008-94018	0.7	1.0
1:94894-95013	0.495798319328	1.0
1:96579-96590	0.272727272727	1.0
1:96593-96596	0.333333333333	2.0
1:97537-97555	0.277777777778	3.0
1:98367-98377	0.4	2.0
1:98380-98385	0.0	3.0
1:98582-98586	0.25	1.5
1:98603-98608	0.4	3.0
1:98897-98935	0.289473684211	2.0
1:99620-99627	0.142857142857	1.0
1:99638-99723	0.517647058824	1.0
1:100651-100653	0.0	1.0
1:100655-100665	0.2	3.5
1:101152-101167	0.533333333333	1.0
1:103855-103884	0.655172413793	2.0
1:103893-103905	0.583333333333	1.0
1:105989-105991	0.5	1.0
1:106007-106031	0.458333333333	1.0
1:106504-106600	0.260416666667	2.0
1:107323-107327	0.25	1.5
1:107335-107338	0.333333333333	2.0
1:109638-109640	0.0	2.0
1:111510-111514	0.5	1.0
1:114696-114697	1.0	1.0
1:116541-116555	0.5	1.0
1:119638-119662	0.625	1.0
1:120457-120459	0.5	1.0
1:120681-120761	0.375	1.0
1:121961-121981	0.5	1.0
1:125252-125277	0.36	1.0
1:125965-125979	0.142857142857	1.0
1:129130-129161	0.290322580645	2.0
1:130202-130224	0.636363636364	2.0
1:133005-133008	0.666666666667	2.0
1:133012-133013	1.0	1.0
1:134665-134668	0.666666666667	1.0
1:152863-152913	0.58	1.0
1:153652-153680	0.357142857143	1.0
1:153958-153961	1.0	2.0
1:161477-161490	0.307692307692	1.0
1:163804-163815	0.363636363636	1.0
1:166040-166065	0.56	1.0
1:168368-168380	0.333333333333	1.0
1:168961-168970	0.444444444444	1.0
1:170490-170505	0.666666666667	1.0
1:170624-170660	0.666666666667	1.0
1:171523-171540	0.529411764706	1.0
1:171830-171849	0.631578947368	2.0
1:173700-173721	0.380952380952	1.0
1:176303-176379	0.25	1.5
1:177391-177417	0.423076923077	1.0
1:227417-227424	0.285714285714	1.0
1:230804-230825	0.428571428571	2.0
1:239711-239716	0.2	3.0
1:239721-239726	0.2	3.0
1:251136-251143	0.285714285714	1.0
1:251144-251150	0.166666666667	1.0
1:255630-255641	0.0909090909091	3.0
1:255646-255650	0.0	1.5
1:256012-256031	0.473684210526	2.0
1:262004-262023	0.421052631579	2.0
1:265182-265201	0.263157894737	2.0
1:267504-267719	0.544186046512	1.0
1:317719-317742	0.391304347826	1.0
1:321465-321466	1.0	1.0
1:330289-330310	0.47619047619	1.0
1:331370-331395	0.68	1.0
1:336078-336098	0.55	4.0
1:336724-336743	0.105263157895	3.0
1:338698-338719	0.428571428571	2.0
1:340270-340300	0.4	1.0
1:341912-341933	0.571428571429	1.0
1:349552-349574	0.409090909091	1.0
1:352362-352404	0.119047619048	4.0
1:354050-354076	0.423076923077	2.0
1:354803-354812	0.444444444444	1.0
1:355522-355544	0.5	3.0
1:356440-356550	0.390909090909	2.0
1:357080-357099	0.473684210526	1.0
1:358425-358452	0.259259259259	2.0
1:362442-362459	0.411764705882	1.0
1:384983-385009	0.576923076923	1.0
1:385273-385329	0.589285714286	1.0
1:385422-385883	0.58568329718	1.0
1:416201-416209	0.125	5.0
1:416216-416217	1.0	1.0
1:424214-424231	0.470588235294	2.0
1:449080-449090	0.4	1.0
1:457107-457110	0.0	3.0
1:471345-471368	0.347826086957	2.0
1:521368-521391	0.652173913043	2.0
1:533657-533759	0.627450980392	1.0
1:539731-539757	0.653846153846	1.0
1:539763-539764	0.0	1.0
1:563621-563629	0.375	2.0
1:632957-632976	0.421052631579	2.0
1:633577-633588	0.545454545455	1.0
1:634448-634470	0.454545454545	2.0
1:639609-639634	0.32	2.0
1:649740-649766	0.192307692308	1.0
1:653516-653522	0.166666666667	2.0
1:657625-657641	0.5625	1.0
1:664000-664020	0.45	1.0
1:679688-679697	0.666666666667	2.0
1:682460-682469	0.777777777778	5.0
1:686758-686771	0.769230769231	2.0
1:688055-688057	0.0	2.0
1:688058-688059	0.0	1.0
1:688060-688061	0.0	1.0
1:695110-695120	0.5	1.0
1:695770-695796	0.576923076923	1.0
1:750006-750068	0.41935483871	1.0
1:750338-750339	1.0	1.0
1:770915-770919	0.75	1.5
1:793059-793141	0.560975609756	2.0
1:925551-925552	0.0	1.0
1:1069481-1069482	1.0	1.0
1:1074873-1074890	0.705882352941	2.0
1:1303427-1303429	0.5	1.0
1:1520670-1520674	0.25	3.0
1:1594840-1594841	0.0	1.0
1:1598431-1598432	0.0	1.0
1:1598437-1598564	0.511811023622	1.0
1:1642656-1642671	0.4	2.0
1:1643322-1643328	0.666666666667	2.0
1:1643905-1643915	0.6	1.0
1:1644342-1644406	0.4375	1.0
1:1644425-1644432	0.0	7.0
1:1644577-1644624	0.382978723404	1.0
1:1645382-1645420	0.473684210526	1.0
1:1645421-1645433	0.583333333333	1.5
1:1645822-1645843	0.47619047619	1.0
1:1645960-1645994	0.529411764706	1.5
1:1645995-1645998	0.666666666667	1.0
1:1654001-1654004	0.0	1.0
1:1654709-1654771	0.629032258065	2.0
1:1659524-1659531	0.428571428571	1.0
1:2053275-2053276	0.0	1.0
1:2053277-2053285	0.375	1.5
1:2053458-2053502	0.522727272727	2.0
1:2053561-2053694	0.609022556391	2.0
1:2053739-2053925	0.623655913978	2.0
1:2054006-2054347	0.592375366569	2.0
1:2054416-2054522	0.603773584906	2.0
1:2054590-2054711	0.611570247934	2.0
1:2054796-2055083	0.595818815331	2.0
1:2055096-2055165	0.608695652174	2.0
1:2055236-2055249	0.461538461538	2.0
1:2073816-2073817	1.0	1.0
1:2073820-2073826	0.5	2.5
1:2073828-2073831	0.666666666667	2.0
1:2073832-2073835	1.0	3.0
1:2073836-2073840	0.75	1.5
1:2212993-2213000	0.857142857143	2.0
1:2332772-2332802	0.666666666667	2.0
1:2588804-2588871	0.671641791045	1.0
1:2591936-2591954	0.666666666667	1.0
1:2592071-2592076	0.6	1.0
1:2594571-2594587	0.5625	1.0
1:2594775-2594784	0.555555555556	1.0
1:2597378-2597384	0.333333333333	1.0
1:2598419-2598420	0.0	1.0
1:2598425-2598431	0.333333333333	1.0
1:2598432-2598486	0.574074074074	1.0
1:2599194-2599203	0.666666666667	1.0
1:2599392-2599402	0.6	1.0
1:2603917-2603922	0.6	1.0
1:2605663-2605669	0.333333333333	2.0
1:2609239-2609266	0.592592592593	1.0
1:2612201-2612214	0.538461538462	1.0
1:2626109-2626130	0.619047619048	1.0
1:2634074-2634090	0.5625	1.0
1:2634215-2634220	0.2	2.0
1:2684220-2684225	0.2	2.0
1:2894033-2894072	0.615384615385	1.0
1:3098036-3098038	1.0	1.0
1:3216459-3216662	0.527093596059	1.0
1:3268093-3268096	0.666666666667	1.0
1:3296270-3296273	0.666666666667	1.0
1:3296279-3296303	0.583333333333	2.0
1:3642610-3642618	0.75	2.0
1:3642619-3642624	0.8	3.0
1:3642669-3642673	0.5	1.5
1:4124980-4124982	0.5	1.0
1:4138121-4138124	0.333333333333	1.0
1:4678375-4678376	0.0	1.0
1:4678379-4678397	0.166666666667	1.5
1:4692963-4692964	0.0	1.0
1:4692967-4693010	0.558139534884	1.0
1:4693012-4693023	0.545454545455	1.0
1:5339587-5339588	0.0	1.0
1:5804191-5804193	0.5	1.0
1:5804195-5804332	0.649635036496	3.0
1:5860816-5860819	0.0	2.0
1:5871473-5871476	1.0	2.0
1:6072557-6072559	0.5	1.0
1:6144846-6144847	0.0	1.0
1:6577153-6577154	0.0	1.0
1:6587323-6587325	0.0	2.0
1:6587698-6587699	1.0	1.0
1:7292334-7292353	0.684210526316	1.0
1:7473124-7473133	0.444444444444	1.0
1:7914418-7914420	0.5	1.0
1:7963184-7963190	0.5	2.0
1:7963314-7963323	0.666666666667	2.0
1:7963335-7963348	0.692307692308	2.0
1:8067544-8067545	0.0	1.0
1:9702659-9702674	0.6	1.0
1:10040522-10040523	0.0	1.0
1:10241921-10241923	0.0	1.0
1:10979586-10979589	0.666666666667	1.0
1:11078396-11078401	0.4	1.0
1:11178425-11178430	0.4	1.0
1:11283385-11283387	0.5	1.0
1:11283388-11283391	0.0	2.0
1:11325317-11325319	0.0	1.0
1:11325324-11325332	0.0	1.0
1:11725937-11725939	0.5	1.0
1:11832488-11832489	0.0	1.0
1:12952928-12952972	0.613636363636	1.5
1:12953520-12953574	0.5	1.0
1:12963793-12963798	0.4	1.0
1:12964224-12964259	0.485714285714	2.0
1:13034486-13034500	0.571428571429	1.0
1:13040993-13040995	0.5	1.0
1:13052989-13052998	0.555555555556	3.0
1:13102998-13103024	0.423076923077	1.0
1:13105929-13105967	0.368421052632	2.0
1:13106241-13106304	0.555555555556	1.0
1:13108206-13108251	0.511111111111	2.0
1:13108968-13108983	0.4	2.0
1:13109138-13109154	0.6875	1.0
1:13111895-13111922	0.555555555556	1.0
1:13118617-13118625	0.5	1.0
1:13119401-13119436	0.342857142857	1.0
1:13121449-13121473	0.208333333333	1.0
1:13122625-13122644	0.578947368421	1.0
1:13122645-13122647	1.0	2.0
1:13122959-13122967	0.625	1.0
1:13122977-13122979	0.5	1.0
1:13124127-13124287	0.53125	1.0
1:13124454-13124765	0.466237942122	1.0
1:13124773-13125501	0.467032967033	1.0
1:13126020-13126044	0.583333333333	1.0
1:13126145-13126216	0.56338028169	2.0
1:13126328-13126336	0.625	2.0
1:13126338-13126339	1.0	1.0
1:13126440-13126719	0.541218637993	1.0
1:13126742-13127001	0.486486486486	1.0
1:13127080-13127083	0.333333333333	1.0
1:13127199-13127207	0.375	2.0
1:13127210-13127252	0.595238095238	2.0
1:13127498-13127537	0.538461538462	1.0
1:13127680-13127684	0.25	1.5
1:13127691-13127708	0.470588235294	1.0
1:13127778-13127782	0.25	1.0
1:13127788-13127839	0.627450980392	1.0
1:13127990-13128030	0.55	1.0
1:13128035-13128067	0.4375	2.0
1:13128071-13128089	0.166666666667	2.0
1:13128254-13128275	0.571428571429	1.0
1:13128288-13128289	1.0	1.0
1:13128714-13129711	0.477432296891	2.0
1:13129720-13129734	0.357142857143	1.0
1:13129739-13129745	0.833333333333	1.0
1:13129976-13130212	0.427966101695	1.0
1:13130351-13130445	0.468085106383	1.5
1:13130452-13130539	0.344827586207	2.0
1:13130781-13130902	0.247933884298	2.0
1:13131095-13131494	0.513784461153	2.0
1:13131509-13131569	0.65	1.0
1:13131622-13131640	0.611111111111	1.0
1:13131734-13131835	0.485148514851	2.0
1:13132061-13132190	0.426356589147	2.0
1:13133939-13133956	0.588235294118	1.0
1:13133957-13133961	0.75	1.5
1:13133962-13134014	0.557692307692	1.0
1:13135387-13135443	0.446428571429	2.0
1:13136190-13136216	0.653846153846	1.0
1:13137051-13137052	1.0	1.0
1:13138373-13138424	0.607843137255	1.0
1:13138438-13138453	0.466666666667	1.0
1:13139268-13139305	0.351351351351	1.0
1:13139787-13139828	0.243902439024	21.0
1:13140101-13140178	0.350649350649	2.0
1:13140340-13140342	0.5	1.0
1:13140419-13140421	0.0	2.0
1:13141118-13141219	0.524752475248	2.0
1:13142516-13142613	0.484536082474	2.0
1:13146365-13146406	0.585365853659	1.0
1:13147099-13147121	0.454545454545	1.5
1:13147405-13147433	0.392857142857	2.0
1:13148676-13148702	0.5	1.5
1:13149051-13149061	0.6	1.5
1:13149062-13149076	0.642857142857	2.0
1:13149238-13149360	0.377049180328	1.0
1:13149387-13149418	0.354838709677	2.0
1:13149449-13149474	0.52	2.0
1:13149475-13149684	0.397129186603	1.0
1:13149801-13149883	0.463414634146	1.0
1:13150117-13150118	0.0	1.0
1:13150129-13150154	0.56	2.0
1:13150841-13150848	0.285714285714	2.0
1:13151496-13151577	0.58024691358	1.0
1:13151578-13151580	0.5	1.0
1:13151615-13151622	0.428571428571	1.0
1:13151779-13151797	0.277777777778	1.0
1:13153093-13153123	0.566666666667	1.0
1:13153197-13153226	0.51724137931	2.0
1:13153343-13153348	0.6	1.0
1:13153353-13153363	0.8	2.0
1:13153364-13153377	0.615384615385	1.0
1:13156047-13156068	0.571428571429	1.0
1:13156166-13156176	0.4	1.0
1:13156183-13156196	0.538461538462	1.0
1:13156432-13156499	0.402985074627	2.0
1:13156711-13156728	0.176470588235	12.0
1:13157477-13157492	0.466666666667	1.0
1:13157493-13157509	0.25	1.0
1:13157670-13157676	0.5	2.0
1:13158379-13158408	0.413793103448	1.0
1:13158944-13158956	0.583333333333	2.0
1:13158957-13158980	0.391304347826	1.0
1:13159593-13159604	0.727272727273	1.0
1:13160255-13160297	0.5	2.0
1:13160299-13160300	0.0	1.0
1:13160308-13160312	1.0	4.0
1:13160319-13160322	0.666666666667	1.0
1:13160347-13160350	0.666666666667	2.0
1:13160367-13160371	0.75	3.0
1:13160473-13160627	0.487012987013	2.0
1:13160633-13160634	0.0	1.0
1:13160652-13160667	0.333333333333	2.0
1:13160863-13160894	0.677419354839	2.0
1:13160895-13160907	0.583333333333	1.0
1:13161563-13161576	0.538461538462	2.0
1:13162131-13162168	0.378378378378	1.0
1:13162998-13163017	0.526315789474	1.0
1:13164058-13164064	0.5	1.0
1:13164085-13164123	0.5	1.0
1:13164125-13164138	0.153846153846	8.0
1:13164973-13164994	0.571428571429	1.0
1:13165531-13165534	0.333333333333	1.0
1:13165547-13165553	0.5	1.0
1:13319912-13320070	0.487341772152	2.0
1:13321007-13321034	0.407407407407	1.0
1:13326321-13326383	0.338709677419	2.0
1:13327622-13327632	0.7	1.0
1:13330590-13330624	0.411764705882	1.0
1:13330924-13330996	0.472222222222	2.0
1:13332148-13332213	0.492307692308	1.0
1:13333760-13333805	0.533333333333	1.0
1:13343626-13343647	0.47619047619	1.0
1:13356175-13356215	0.525	1.0
1:13357418-13357455	0.540540540541	2.0
1:13362874-13362897	0.173913043478	4.0
1:13367327-13367342	0.4	1.0
1:13371872-13371891	0.631578947368	2.0
1:13377127-13377136	0.666666666667	1.0
1:13379260-13379291	0.612903225806	1.0
1:13379612-13379656	0.454545454545	1.0
1:13379854-13379894	0.5	1.0
1:13381549-13381581	0.125	1.0
1:13384213-13384242	0.724137931034	2.0
1:13384243-13384351	0.398148148148	1.0
1:13384553-13384590	0.378378378378	2.0
1:13384598-13384602	0.25	1.0
1:13384860-13384862	0.5	1.0
1:13386570-13386590	0.4	1.5
1:13387536-13387574	0.473684210526	1.0
1:13387774-13387811	0.594594594595	1.0
1:13388768-13388798	0.533333333333	1.0
1:13390191-13390220	0.379310344828	1.0
1:13390408-13390556	0.283783783784	2.0
1:13391656-13391799	0.601398601399	2.0
1:13391833-13391834	1.0	1.0
1:13394607-13394636	0.344827586207	1.0
1:13395144-13395187	0.581395348837	1.0
1:13395404-13395484	0.4875	2.0
1:13396682-13396861	0.351955307263	1.0
1:13396990-13397189	0.437185929648	2.0
1:13397306-13397409	0.427184466019	1.0
1:13397906-13397917	0.363636363636	4.0
1:13399638-13399640	0.5	1.0
1:13400672-13400697	0.4	2.0
1:13403725-13403731	0.333333333333	1.0
1:13405004-13405005	0.0	1.0
1:13409135-13409141	0.166666666667	2.0
1:13415435-13415467	0.34375	1.0
1:13424794-13424803	0.111111111111	4.0
1:13424806-13424807	0.0	1.0
1:13431829-13431848	0.0526315789474	2.0
1:13432775-13432843	0.455882352941	1.0
1:13433073-13433255	0.653846153846	1.0
1:13482093-13482095	0.5	1.0
1:13482403-13482457	0.481481481481	2.0
1:13482707-13482787	0.4875	2.0
1:13482971-13483034	0.396825396825	1.0
1:13483221-13483281	0.4	1.0
1:13483708-13483739	0.41935483871	1.0
1:13484848-13484953	0.47619047619	2.0
1:13485390-13485479	0.483146067416	2.0
1:13485830-13485993	0.521472392638	1.0
1:13486192-13486260	0.573529411765	1.0
1:13486530-13486557	0.222222222222	2.0
1:13488487-13488504	0.470588235294	1.0
1:13488514-13488545	0.58064516129	1.0
1:13488707-13488717	0.3	1.0
1:13488718-13488720	0.5	1.0
1:13489166-13489266	0.56	1.0
1:13491285-13491342	0.385964912281	2.0
1:13491594-13491613	0.473684210526	1.0
1:13491888-13491954	0.590909090909	2.0
1:13492195-13492259	0.578125	1.0
1:13493441-13493530	0.460674157303	2.0
1:13494671-13494727	0.571428571429	1.0
1:13494728-13494729	0.0	1.0
1:13496044-13496095	0.588235294118	1.0
1:13498214-13498236	0.272727272727	3.0
1:13501049-13501050	1.0	1.0
1:13501054-13501152	0.65306122449	2.0
1:13502156-13502201	0.466666666667	1.0
1:13504967-13505014	0.595744680851	1.0
1:13513351-13513396	0.333333333333	1.0
1:13514190-13514230	0.5	1.0
1:13514307-13514366	0.525423728814	2.0
1:13515956-13515980	0.375	1.0
1:13517061-13517108	0.36170212766	1.0
1:13517383-13517385	0.5	1.0
1:13517389-13517420	0.41935483871	1.0
1:13517665-13517666	0.0	1.0
1:13517667-13517683	0.0	3.0
1:13520407-13520446	0.25641025641	1.0
1:13548568-13548635	0.567164179104	2.0
1:13548810-13548919	0.48623853211	1.0
1:13551496-13551517	0.333333333333	1.0
1:13551997-13552050	0.566037735849	1.0
1:13552567-13552684	0.410256410256	2.0
1:13552789-13552994	0.521951219512	1.0
1:13553002-13553003	1.0	1.0
1:13553081-13553167	0.5	2.0
1:13557118-13557162	0.568181818182	2.0
1:13607162-13607191	0.413793103448	1.0
1:13607334-13607387	0.358490566038	2.0
1:13608318-13608356	0.5	1.0
1:13608562-13608592	0.566666666667	1.5
1:13610982-13611011	0.379310344828	1.0
1:13611169-13611338	0.301775147929	2.0
1:13612425-13612612	0.55614973262	2.0
1:13612615-13612616	0.0	1.0
1:13612866-13612903	0.567567567568	2.0
1:13615410-13615434	0.375	1.0
1:13615936-13615991	0.563636363636	1.0
1:13616209-13616281	0.486111111111	1.0
1:13617245-13617248	1.0	3.0
1:13617487-13617648	0.360248447205	1.0
1:13617790-13617988	0.444444444444	2.0
1:13618103-13618195	0.423913043478	1.0
1:13620429-13620439	0.4	1.0
1:13620441-13620442	1.0	1.0
1:13621471-13621512	0.414634146341	2.0
1:13624514-13624529	0.133333333333	2.0
1:13629332-13629333	0.0	1.0
1:13629925-13629940	0.333333333333	2.0
1:13634659-13634675	0.625	3.0
1:13650539-13650569	0.5	1.5
1:13653928-13654053	0.688	1.0
1:13659953-13659979	0.346153846154	2.0
1:13668537-13668572	0.428571428571	1.0
1:13675648-13675654	0.166666666667	2.5
1:13675659-13675660	1.0	1.0
1:13677079-13677095	0.5	1.0
1:13686901-13686930	0.51724137931	1.0
1:13701455-13701471	0.1875	10.0
1:13724989-13725038	0.612244897959	1.0
1:13763929-13764001	0.375	1.0
1:13854031-13854032	0.0	1.0
1:13854371-13854375	0.75	1.5
1:14165101-14165121	0.5	2.0
1:14165122-14165125	0.666666666667	2.0
1:14819176-14819178	0.5	1.0
1:14819194-14819207	0.538461538462	1.0
1:15125006-15125013	0.428571428571	2.0
1:15232653-15232670	0.235294117647	1.0
1:16139607-16139608	1.0	1.0
1:16154201-16154205	0.75	1.0
1:16549245-16549249	0.0	2.0
1:16677039-16677040	1.0	1.0
1:16986098-16986124	0.5	1.0
1:16988781-16988796	0.266666666667	2.0
1:16998486-16998491	0.4	1.0
1:17069696-17069714	0.444444444444	1.0
1:17075968-17075974	0.666666666667	2.5
1:17079307-17079310	0.666666666667	2.0
1:17086083-17086084	1.0	1.0
1:17113755-17113761	0.166666666667	4.0
1:17116097-17116101	0.5	1.0
1:17116618-17116627	0.444444444444	1.0
1:17117377-17117382	0.6	1.0
1:17125654-17125658	0.5	1.0
1:17175658-17175667	0.444444444444	1.0
1:17619373-17619381	0.375	2.0
1:18015978-18015981	0.333333333333	1.0
1:18016018-18016019	1.0	1.0
1:18016022-18016029	0.571428571429	2.0
1:18016040-18016041	1.0	1.0
1:18186153-18186161	0.375	1.0
1:18186163-18186165	0.5	1.0
1:18195123-18195124	0.0	1.0
1:18628674-18628675	0.0	1.0
1:19357497-19357517	0.6	2.0
1:19863457-19863461	0.25	1.0
1:20091938-20091941	0.666666666667	2.0
1:20244933-20244934	0.0	1.0
1:20910068-20910069	1.0	1.0
1:20913614-20913663	0.714285714286	2.0
1:20973355-20973359	0.0	3.0
1:21088034-21088040	0.0	2.5
1:21694498-21694499	1.0	1.0
1:21701083-21701091	0.125	1.0
1:21718289-21718290	0.0	1.0
1:21735306-21735308	0.5	1.0
1:21753843-21753846	0.666666666667	2.0
1:21756199-21756212	0.538461538462	3.0
1:21802432-21802433	0.0	1.0
1:21809510-21809512	1.0	2.0
1:21809741-21809758	0.470588235294	1.0
1:21810044-21810064	0.55	1.0
1:21810577-21810630	0.415094339623	1.0
1:21811163-21811277	0.350877192982	1.0
1:21878612-21878623	0.636363636364	2.0
1:22088505-22088506	1.0	1.0
1:22294215-22294285	0.585714285714	1.0
1:22294317-22294330	0.153846153846	3.0
1:22294388-22294389	0.0	1.0
1:22318473-22318474	1.0	1.0
1:22338039-22338040	0.0	1.0
1:22338123-22338124	1.0	1.0
1:22338126-22338127	1.0	1.0
1:22338207-22338210	0.666666666667	1.0
1:22338211-22338212	1.0	1.0
1:22338213-22338216	0.666666666667	1.0
1:22338218-22338219	1.0	1.0
1:22338225-22338226	1.0	1.0
1:22338230-22338239	0.555555555556	1.0
1:22338240-22338241	0.0	1.0
1:22338246-22338250	0.5	1.0
1:22338273-22338281	0.75	1.5
1:22338283-22338289	0.666666666667	2.0
1:22338329-22338330	1.0	1.0
1:22338339-22338345	0.333333333333	1.0
1:22338355-22338378	0.478260869565	1.0
1:22338379-22338382	0.333333333333	1.0
1:22338385-22338457	0.513888888889	1.5
1:22338459-22338460	1.0	1.0
1:22338484-22338485	1.0	1.0
1:22338486-22338487	0.0	1.0
1:22338488-22338519	0.58064516129	1.0
1:22338522-22338579	0.245614035088	3.0
1:22338584-22338588	0.0	1.0
1:22338746-22338748	0.5	1.0
1:22338750-22338854	0.480769230769	1.0
1:22385504-22385505	0.0	1.0
1:23276910-23276921	0.545454545455	1.0
1:23276932-23276936	0.5	1.0
1:23304051-23304052	1.0	1.0
1:23795172-23795185	0.307692307692	1.0
1:24052137-24052140	0.333333333333	1.0
1:24203639-24203640	0.0	1.0
1:24220954-24220959	0.6	1.0
1:24258771-24258773	0.5	1.0
1:24258777-24258800	0.173913043478	12.0
1:24258802-24258803	1.0	1.0
1:24259026-24259066	0.375	1.0
1:24259774-24259805	0.806451612903	2.0
1:24260130-24260309	0.54748603352	1.0
1:24261026-24261050	0.625	2.0
1:24262990-24262993	0.0	1.0
1:24262994-24263008	0.0	4.0
1:24264230-24264251	0.333333333333	2.0
1:24266375-24266442	0.567164179104	1.0
1:24266901-24266942	0.317073170732	2.0
1:24268752-24268773	0.571428571429	1.0
1:24269121-24269129	0.5	1.0
1:24269137-24269142	0.2	4.0
1:24269151-24269178	0.185185185185	16.0
1:24269432-24269465	0.575757575758	2.0
1:24274270-24274308	0.0526315789474	3.0
1:24274408-24274483	0.293333333333	2.0
1:24274948-24274986	0.526315789474	2.0
1:24275146-24275147	1.0	1.0
1:24275277-24275314	0.243243243243	2.0
1:24277090-24277129	0.282051282051	2.0
1:24278164-24278176	0.0833333333333	9.0
1:24281986-24282026	0.45	2.0
1:24283963-24284002	0.487179487179	1.0
1:24285317-24285321	0.0	2.0
1:24285348-24285390	0.261904761905	2.0
1:24287226-24287232	0.5	1.0
1:24287234-24287235	1.0	1.0
1:24287812-24287815	0.0	2.0
1:24290062-24290108	0.239130434783	1.0
1:24290774-24290815	0.414634146341	1.0
1:24291572-24291611	0.410256410256	1.0
1:24292130-24292152	0.363636363636	1.0
1:24294234-24294252	0.388888888889	2.0
1:24294998-24295037	0.384615384615	1.0
1:24295213-24295282	0.347826086957	1.0
1:24296069-24296106	0.351351351351	1.0
1:24299296-24299331	0.571428571429	1.0
1:24301081-24301102	0.619047619048	1.0
1:24301210-24301223	0.615384615385	2.0
1:24302033-24302070	0.297297297297	2.0
1:24305563-24305698	0.333333333333	1.0
1:24305972-24306002	0.466666666667	2.0
1:24308439-24308482	0.372093023256	3.0
1:24312029-24312070	0.560975609756	1.0
1:24314261-24314296	0.542857142857	1.0
1:24315130-24315185	0.545454545455	2.0
1:24316279-24316323	0.545454545455	2.0
1:24319178-24319179	1.0	1.0
1:24325078-24325127	0.591836734694	1.0
1:24328837-24328866	0.172413793103	1.0
1:24329080-24329155	0.4	2.0
1:24329376-24329498	0.401639344262	1.0
1:24329581-24329701	0.383333333333	2.0
1:24330350-24330380	0.466666666667	3.0
1:24331355-24331397	0.52380952381	1.0
1:24332616-24332663	0.468085106383	1.0
1:24332933-24333044	0.567567567568	1.0
1:24333787-24333907	0.308333333333	1.0
1:24334044-24334096	0.461538461538	1.0
1:24334485-24334559	0.648648648649	1.0
1:24334888-24335042	0.603896103896	1.5
1:24335379-24335422	0.232558139535	2.0
1:24335696-24335697	1.0	1.0
1:24335703-24335723	0.55	1.0
1:24335953-24336119	0.427710843373	1.0
1:24336210-24336640	0.451162790698	1.0
1:24336750-24336786	0.416666666667	1.0
1:24337445-24337590	0.551724137931	2.0
1:24337685-24337774	0.438202247191	1.0
1:24337820-24337885	0.507692307692	1.0
1:24338001-24338044	0.511627906977	2.0
1:24338327-24338361	0.617647058824	1.5
1:24338581-24338600	0.631578947368	1.0
1:24338603-24338711	0.388888888889	2.0
1:24340453-24340496	0.674418604651	2.0
1:24340774-24340809	0.457142857143	1.0
1:24342964-24342993	0.51724137931	1.0
1:24343828-24343847	0.473684210526	1.0
1:24345722-24345778	0.410714285714	2.0
1:24346621-24346637	0.375	1.0
1:24347522-24347526	0.5	1.0
1:24349032-24349085	0.547169811321	1.0
1:24351630-24351659	0.344827586207	2.0
1:24353126-24353159	0.515151515152	1.0
1:24353863-24353882	0.210526315789	3.0
1:24354087-24354159	0.430555555556	2.0
1:24354821-24354868	0.340425531915	2.0
1:24355646-24355668	0.5	1.0
1:24357733-24357743	0.5	2.0
1:24360335-24360383	0.375	2.0
1:24360651-24360652	0.0	1.0
1:24360934-24360969	0.314285714286	1.0
1:24376992-24376993	0.0	1.0
1:24489266-24489268	0.0	2.0
1:24940738-24940750	0.0	12.0
1:24945040-24945041	0.0	1.0
1:25114346-25114350	0.0	4.0
1:25146564-25146570	0.166666666667	1.0
1:25454157-25454158	1.0	1.0
1:25603008-25603009	1.0	1.0
1:25634527-25634529	0.0	2.0
1:25643545-25643562	0.529411764706	1.0
1:25693393-25693423	0.366666666667	1.5
1:26094565-26094566	0.0	1.0
1:26094755-26094765	0.3	1.0
1:26963862-26963863	0.0	1.0
1:27131380-27131407	0.666666666667	1.0
1:27163540-27163541	1.0	1.0
1:27163544-27163548	0.75	1.5
1:27163596-27163599	0.666666666667	1.0
1:27163600-27163618	0.777777777778	2.0
1:27434821-27434837	0.625	1.0
1:27434838-27434858	0.75	1.0
1:27598360-27598361	1.0	1.0
1:27813685-27813764	0.632911392405	2.0
1:27813766-27813780	0.642857142857	1.5
1:27813796-27813797	0.0	1.0
1:27813802-27813804	0.5	1.0
1:28243496-28243497	0.0	1.0
1:28243503-28243515	0.5	2.0
1:28243560-28243563	0.333333333333	2.0
1:28243564-28243580	0.625	2.0
1:28721777-28721778	0.0	1.0
1:28909942-28909960	0.611111111111	1.0
1:28911610-28911612	1.0	2.0
1:29048048-29048064	0.625	1.0
1:30569174-30569188	0.571428571429	1.0
1:31249173-31249206	0.454545454545	3.0
1:31249208-31249210	1.0	2.0
1:31308613-31308615	0.5	1.0
1:31553332-31553384	0.384615384615	1.0
1:31589916-31590064	0.486486486486	1.0
1:31590288-31590364	0.421052631579	2.0
1:31611027-31611141	0.517543859649	1.5
1:31611184-31611199	0.2	2.0
1:31665909-31665910	0.0	1.0
1:31676173-31676176	0.333333333333	2.0
1:31678888-31678889	0.0	1.0
1:31678890-31678900	0.3	1.0
1:32068557-32068570	0.0	1.0
1:33108995-33108996	1.0	1.0
1:33142235-33142236	1.0	1.0
1:33204233-33204234	1.0	1.0
1:33218551-33218561	0.0	1.0
1:33645663-33645667	0.25	1.5
1:33975779-33975784	0.8	1.0
1:33975815-33975817	1.0	2.0
1:33975818-33975819	1.0	1.0
1:33975820-33975822	1.0	2.0
1:34176365-34176367	0.5	1.0
1:34297998-34298006	0.75	1.0
1:34298765-34298766	0.0	1.0
1:34300286-34300291	0.2	3.0
1:34300501-34300505	0.75	1.0
1:34300841-34300844	0.666666666667	2.0
1:34300848-34300856	0.5	2.0
1:34301018-34301019	0.0	1.0
1:34301278-34301279	1.0	1.0
1:34301286-34301289	0.333333333333	2.0
1:34301292-34301297	0.0	5.0
1:34301302-34301314	0.0833333333333	3.0
1:34303066-34303070	0.0	4.0
1:34719578-34719592	0.214285714286	2.0
1:34719813-34719814	0.0	1.0
1:35556680-35556681	0.0	1.0
1:35627163-35627404	0.560165975104	1.0
1:36045653-36045654	0.0	1.0
1:36265923-36265925	0.0	1.0
1:36739677-36739685	0.5	1.0
1:37149905-37149906	0.0	1.0
1:37166087-37166089	1.0	2.0
1:37166092-37166121	0.344827586207	3.0
1:37166124-37166149	0.64	2.0
1:38077407-38077420	0.692307692308	1.0
1:38382082-38382083	0.0	1.0
1:38407632-38407639	0.0	1.0
1:38407641-38407649	0.0	1.0
1:38431031-38431033	0.0	2.0
1:39394113-39394118	0.2	1.0
1:39984625-39984647	0.5	2.0
1:39985824-39985828	0.25	3.0
1:39987658-39987673	0.666666666667	2.0
1:40623892-40623893	1.0	1.0
1:41557601-41557602	0.0	1.0
1:42743348-42743349	0.0	1.0
1:43001390-43001396	0.0	4.0
1:43942539-43942540	0.0	1.0
1:44059305-44059313	0.375	2.0
1:44059886-44059933	0.531914893617	2.0
1:44337747-44337759	0.666666666667	2.0
1:44337760-44337761	1.0	1.0
1:44371278-44371335	0.614035087719	2.0
1:44512205-44512208	0.666666666667	1.0
1:44512209-44512211	0.5	1.0
1:45237271-45237272	0.0	1.0
1:45985970-45985990	0.45	2.0
1:46007248-46007249	0.0	1.0
1:46047191-46047197	0.666666666667	4.0
1:46537402-46537406	0.5	1.0
1:47323435-47323445	0.5	1.0
1:47323446-47323449	0.666666666667	1.0
1:47323450-47323466	0.625	2.0
1:47343329-47343330	0.0	1.0
1:47358410-47358414	0.75	1.5
1:47358416-47358428	0.416666666667	1.0
1:47362127-47362144	0.411764705882	1.0
1:47547445-47547460	0.6	2.0
1:48375225-48375231	0.5	2.0
1:48375234-48375256	0.636363636364	2.0
1:48585574-48585587	0.461538461538	1.0
1:48743902-48743903	0.0	1.0
1:48850053-48850055	1.0	2.0
1:48850056-48850057	0.0	1.0
1:49672571-49672573	1.0	2.0
1:51419621-51419622	0.0	1.0
1:51663785-51663813	0.107142857143	1.0
1:53357876-53357877	1.0	1.0
1:53601853-53601874	0.0	1.0
1:53602057-53602108	0.470588235294	2.0
1:53749421-53749422	1.0	1.0
1:53968045-53968060	0.533333333333	2.0
1:53968061-53968075	0.785714285714	3.0
1:54894369-54894375	0.166666666667	5.0
1:54897617-54897618	0.0	1.0
1:54901394-54901395	0.0	1.0
1:54932375-54932376	0.0	1.0
1:54933673-54933674	1.0	1.0
1:54989073-54989074	1.0	1.0
1:55019930-55019931	0.0	1.0
1:55088519-55088520	1.0	1.0
1:55285762-55285763	0.0	1.0
1:55705910-55705911	1.0	1.0
1:56130929-56130994	0.353846153846	2.0
1:56131299-56131392	0.161290322581	1.0
1:56131481-56131501	0.45	1.0
1:56131517-56131544	0.407407407407	1.0
1:56132462-56132499	0.243243243243	1.0
1:56132686-56132701	0.266666666667	1.0
1:56410996-56410998	1.0	1.0
1:56864868-56864871	0.333333333333	2.0
1:58019058-58019060	0.0	2.0
1:58391948-58391952	0.5	1.0
1:58736177-58736188	0.454545454545	1.0
1:58739042-58739063	0.47619047619	1.0
1:58739372-58739397	0.32	1.0
1:58743913-58744819	0.440397350993	1.0
1:58839742-58839754	0.583333333333	1.0
1:58983892-58983911	0.736842105263	3.0
1:59163760-59163780	0.0	1.0
1:59739299-59739300	0.0	1.0
1:59999378-59999379	0.0	1.0
1:60049887-60049895	0.25	5.0
1:60049896-60049900	0.0	3.0
1:60056822-60056824	0.0	2.0
1:60321626-60321678	0.0	2.0
1:60551431-60551432	0.0	1.0
1:60551434-60551536	0.186274509804	1.0
1:60762245-60762251	0.0	1.0
1:60762253-60762254	0.0	1.0
1:60762255-60762268	0.0	1.0
1:61464071-61464073	0.5	1.0
1:62060131-62060138	0.428571428571	2.0
1:62213025-62213028	0.666666666667	1.0
1:62337245-62337246	0.0	1.0
1:62377445-62377566	0.371900826446	1.0
1:63143597-63143607	0.6	1.0
1:63171862-63171877	0.333333333333	2.0
1:63800968-63800970	0.0	1.0
1:63940582-63940584	0.0	2.0
1:63940586-63940590	0.0	4.0
1:63940592-63940593	0.0	1.0
1:64659839-64659844	0.4	1.0
1:65455008-65455016	0.0	2.0
1:65536993-65537108	0.486956521739	1.0
1:65537116-65537161	0.644444444444	1.0
1:65537172-65537180	0.0	5.0
1:65537190-65537222	0.46875	1.0
1:65591719-65591720	1.0	1.0
1:65882754-65882755	0.0	1.0
1:66319763-66319764	0.0	1.0
1:66319765-66319766	0.0	1.0
1:66319767-66319768	1.0	1.0
1:66556298-66556374	0.276315789474	1.0
1:67001932-67001935	0.333333333333	1.0
1:67001938-67001941	0.0	1.0
1:67201222-67201304	0.658536585366	1.0
1:67201506-67201534	0.0714285714286	25.0
1:67202178-67202190	0.166666666667	1.0
1:67261384-67261385	0.0	1.0
1:67463234-67463348	0.271929824561	1.0
1:67624668-67624699	0.354838709677	1.0
1:68008808-68008816	0.5	1.0
1:69204003-69204023	0.4	1.0
1:70404687-70404716	0.0689655172414	1.0
1:71112417-71112427	0.2	1.0
1:71113250-71113369	0.201680672269	1.0
1:71113373-71113379	0.333333333333	1.0
1:71113608-71113703	0.273684210526	1.0
1:71113724-71113766	0.190476190476	1.0
1:71383127-71383129	0.5	1.0
1:72139126-72139128	0.0	1.0
1:72140800-72140809	0.0	1.0
1:73068518-73068519	0.0	1.0
1:73365897-73365909	0.5	1.5
1:73366195-73366250	0.672727272727	1.0
1:73606216-73606220	0.25	1.5
1:73606223-73606225	1.0	1.0
1:74372072-74372076	0.5	2.0
1:74420044-74420048	0.5	1.5
1:74437903-74437952	0.469387755102	1.0
1:74915611-74915618	0.857142857143	2.0
1:74915620-74915621	0.0	1.0
1:74917448-74917451	0.333333333333	2.0
1:75166753-75166755	0.0	2.0
1:76002573-76002643	0.642857142857	1.0
1:76286590-76286597	0.285714285714	1.0
1:76351041-76351099	0.379310344828	2.0
1:76351146-76351148	0.0	1.0
1:76351749-76351758	0.222222222222	1.0
1:76351953-76351956	0.333333333333	1.0
1:76585488-76585494	0.166666666667	1.0
1:77439998-77439999	0.0	1.0
1:77466019-77466024	0.4	1.0
1:77466026-77466027	0.0	1.0
1:77481858-77481866	0.75	2.0
1:77833134-77833144	0.6	1.0
1:77833784-77833791	0.428571428571	2.0
1:77833815-77833816	0.0	1.0
1:78336807-78336810	0.666666666667	1.0
1:79311968-79311986	0.388888888889	3.5
1:79783812-79783833	0.142857142857	1.0
1:80236858-80236864	0.333333333333	1.0
1:80413366-80413367	0.0	1.0
1:80902496-80902497	0.0	1.0
1:80902498-80902501	0.0	2.0
1:80959705-80959706	0.0	1.0
1:81270168-81270177	0.222222222222	2.0
1:81413198-81413210	0.333333333333	2.0
1:81413214-81413215	0.0	1.0
1:81413488-81413515	0.37037037037	2.0
1:81413518-81413522	0.25	1.5
1:81413627-81413734	0.439252336449	1.0
1:81413775-81413824	0.428571428571	1.0
1:81413825-81413836	0.636363636364	1.0
1:81413838-81413887	0.265306122449	1.0
1:81414107-81414114	0.428571428571	1.0
1:81414386-81414393	0.428571428571	1.0
1:81414396-81414404	0.375	1.0
1:81416043-81416044	0.0	1.0
1:81416165-81416181	0.375	1.0
1:81416188-81416191	0.333333333333	2.0
1:81416192-81416196	0.0	2.0
1:81416202-81416203	0.0	1.0
1:81416204-81416219	0.266666666667	2.0
1:81416221-81416240	0.315789473684	2.0
1:81416408-81416426	0.444444444444	1.5
1:81912879-81912888	0.444444444444	2.0
1:82715873-82715894	0.761904761905	1.0
1:82716179-82716194	0.6	2.0
1:82717596-82717617	0.47619047619	2.0
1:82718952-82718963	0.363636363636	1.0
1:82718965-82718967	0.5	1.0
1:82719008-82719034	0.461538461538	1.0
1:82719198-82719253	0.436363636364	1.0
1:82719534-82719574	0.325	2.0
1:82993859-82993879	0.35	1.0
1:83485277-83485282	0.2	1.0
1:83617873-83617874	0.0	1.0
1:83637185-83637188	0.666666666667	1.0
1:83693470-83693471	0.0	1.0
1:83739572-83739573	1.0	1.0
1:83758583-83758584	0.0	1.0
1:83807076-83807091	0.4	2.0
1:83816495-83816512	0.470588235294	2.0
1:83820119-83820142	0.217391304348	2.0
1:83820144-83820145	0.0	1.0
1:83820146-83820147	0.0	1.0
1:83828101-83828102	0.0	1.0
1:84765358-84765360	0.0	2.0
1:85222453-85222454	1.0	1.0
1:85222455-85222461	0.833333333333	5.0
1:85222464-85222465	1.0	1.0
1:85453203-85453207	0.25	1.0
1:86111688-86111722	0.441176470588	2.0
1:86214750-86214755	0.4	3.0
1:86215518-86215530	0.25	2.0
1:86216160-86216185	0.48	1.0
1:86221604-86221605	0.0	1.0
1:86234678-86234684	0.166666666667	2.0
1:86234685-86234689	0.0	3.0
1:86239344-86239348	0.5	1.0
1:86293967-86293977	0.3	1.5
1:86294418-86294424	0.5	1.0
1:86600422-86600442	0.6	1.0
1:88399779-88399801	0.0454545454545	1.0
1:88983266-88983268	0.5	1.0
1:88983269-88983271	0.5	1.0
1:89068587-89068588	0.0	1.0
1:89882043-89882044	1.0	1.0
1:89882060-89882062	1.0	2.0
1:89882346-89882349	0.333333333333	2.0
1:89882858-89882862	0.5	1.0
1:91283541-91283565	0.0	1.0
1:91494450-91494454	0.25	1.5
1:91561092-91561094	0.0	2.0
1:91573880-91573881	0.0	1.0
1:91678092-91678098	0.5	2.5
1:91767538-91767548	0.5	1.0
1:92134434-92134479	0.555555555556	1.0
1:92134492-92134552	0.5	1.0
1:92134638-92134700	0.5	1.0
1:92134720-92134723	0.333333333333	1.0
1:92134724-92134784	0.533333333333	1.5
1:92452496-92452497	0.0	1.0
1:93286863-93286909	0.217391304348	1.0
1:93439861-93439865	0.0	2.0
1:94256823-94256827	0.5	1.5
1:94258884-94258898	0.5	2.0
1:94323130-94323131	0.0	1.0
1:94512001-94512003	0.0	2.0
1:95627907-95627908	1.0	1.0
1:96626251-96626253	0.5	1.0
1:96709370-96709435	0.507692307692	2.0
1:97468022-97468024	0.5	1.0
1:98280484-98280489	0.6	1.0
1:98969125-98969152	0.111111111111	1.0
1:98977700-98977701	0.0	1.0
1:99057738-99057739	0.0	1.0
1:99474236-99474242	0.5	1.0
1:100895047-100895049	0.5	1.0
1:101143144-101143165	0.238095238095	2.0
1:101143228-101143242	0.571428571429	1.0
1:102019184-102019232	0.229166666667	1.0
1:102094095-102094108	0.307692307692	2.0
1:102094110-102094115	0.0	3.0
1:102636844-102636857	0.307692307692	1.0
1:102636865-102636866	0.0	1.0
1:102636872-102636906	0.235294117647	2.0
1:102669909-102669911	0.5	1.0
1:103096102-103096132	0.633333333333	1.0
1:103096147-103096172	0.64	1.0
1:103096223-103096231	0.625	1.0
1:103096369-103096384	0.933333333333	2.0
1:103111051-103111056	0.6	1.0
1:103623467-103623488	0.0	1.0
1:103700040-103700041	0.0	1.0
1:103785265-103785295	0.433333333333	1.0
1:103863828-103863838	0.4	1.0
1:103863853-103863906	0.339622641509	2.0
1:104062532-104062536	0.25	3.0
1:104062537-104062540	0.333333333333	2.0
1:104062541-104062542	1.0	1.0
1:104062543-104062544	1.0	1.0
1:104163719-104163854	0.311111111111	2.0
1:104189591-104189626	0.542857142857	1.0
1:104239264-104239280	0.5	2.0
1:104239978-104239986	0.375	1.5
1:104242873-104242897	0.541666666667	1.0
1:104264437-104264454	0.529411764706	4.0
1:104265654-104265675	0.333333333333	1.0
1:104466655-104466656	0.0	1.0
1:104466657-104466658	0.0	1.0
1:105202347-105202348	0.0	1.0
1:105316399-105316410	0.545454545455	1.0
1:105317847-105317864	0.470588235294	1.0
1:105317866-105317867	1.0	1.0
1:105317870-105317888	0.388888888889	1.0
1:105509012-105509048	0.277777777778	3.0
1:105530996-105531001	0.2	3.0
1:105531003-105531009	0.0	1.0
1:105649260-105649263	0.666666666667	2.0
1:105778152-105778162	0.1	3.0
1:105863339-105863340	0.0	1.0
1:106118681-106118696	0.266666666667	2.0
1:106119828-106119844	0.3125	2.0
1:106120020-106120071	0.450980392157	2.0
1:106122632-106122658	0.269230769231	1.0
1:106122945-106122946	0.0	1.0
1:107075771-107075776	0.0	1.0
1:107075778-107075780	0.0	1.0
1:107217236-107217237	0.0	1.0
1:107258292-107258294	0.5	1.0
1:108063086-108063087	0.0	1.0
1:108794552-108794578	0.384615384615	2.0
1:108901186-108901187	0.0	1.0
1:108934123-108934155	0.34375	2.0
1:108934712-108934730	0.388888888889	1.5
1:108960260-108960265	0.2	3.0
1:108960266-108960275	0.111111111111	5.0
1:108968446-108968572	0.285714285714	2.0
1:108977212-108977223	0.0909090909091	9.0
1:108979541-108979556	0.333333333333	2.0
1:108986465-108986489	0.333333333333	1.0
1:108988999-108989000	0.0	1.0
1:108991623-108991687	0.5625	1.0
1:108992744-108992758	0.5	1.5
1:108992930-108992959	0.551724137931	1.0
1:108993929-108993964	0.514285714286	1.0
1:108994624-108994628	0.75	1.0
1:108994748-108994767	0.631578947368	1.0
1:108995527-108995602	0.426666666667	1.0
1:108995716-108995734	0.444444444444	1.0
1:109209200-109209207	0.285714285714	2.0
1:109295944-109295950	0.333333333333	1.0
1:109295951-109295955	0.0	1.5
1:109295957-109295962	0.6	1.0
1:109314572-109314638	0.19696969697	1.0
1:109314806-109314866	0.2	1.0
1:109314977-109314987	0.3	1.0
1:109369363-109369364	1.0	1.0
1:109598008-109598040	0.75	2.0
1:109598049-109598050	0.0	1.0
1:110187216-110187219	1.0	2.0
1:110187269-110187382	0.522123893805	1.0
1:110187590-110187724	0.514925373134	1.0
1:110187727-110187761	0.441176470588	2.0
1:110187762-110187763	1.0	1.0
1:110187840-110187841	0.0	1.0
1:110187842-110187845	0.333333333333	1.0
1:110187863-110189242	0.379985496737	2.0
1:110189266-110189571	0.531147540984	1.0
1:110189601-110189892	0.292096219931	2.0
1:110189966-110190068	0.303921568627	1.5
1:110190071-110190572	0.331337325349	1.0
1:110190575-110191174	0.357262103506	2.0
1:110191185-110191207	0.636363636364	1.0
1:110191209-110191214	0.8	1.0
1:110191218-110191221	0.666666666667	1.0
1:110212716-110212725	0.888888888889	8.0
1:110221178-110221180	0.5	1.0
1:110226539-110226550	0.363636363636	1.0
1:111619690-111619696	0.333333333333	1.0
1:112755522-112755526	0.0	1.5
1:112764725-112764768	0.651162790698	2.0
1:112835102-112835506	0.633663366337	1.0
1:113031059-113031062	0.333333333333	2.0
1:113293908-113293909	0.0	1.0
1:114747738-114747739	0.0	1.0
1:115477957-115477958	0.0	1.0
1:116125427-116125428	0.0	1.0
1:116304059-116304060	0.0	1.0
1:116374307-116374308	1.0	1.0
1:116598929-116598933	0.5	1.5
1:117019078-117019080	0.5	1.0
1:117019081-117019083	0.5	1.0
1:117598906-117598907	1.0	1.0
1:117749290-117749295	0.4	1.0
1:118356909-118356914	0.4	1.0
1:118394199-118394203	0.75	1.5
1:118394204-118394206	0.5	1.0
1:119112983-119112984	0.0	1.0
1:119118628-119118633	0.4	3.0
1:119118929-119118933	0.25	1.5
1:119119198-119119222	0.333333333333	2.0
1:119599159-119599161	0.0	1.0
1:120141776-120141786	0.5	1.0
1:120141796-120141802	0.666666666667	1.0
1:120166989-120166996	0.714285714286	1.0
1:120381686-120381687	1.0	1.0
1:120682021-120682028	0.428571428571	4.0
1:120697146-120697156	0.2	1.0
1:120747156-120747272	0.405172413793	1.0
1:120775277-120775280	0.0	1.0
1:120776111-120776130	0.105263157895	2.0
1:120776844-120776852	0.25	2.0
1:120781172-120781177	0.2	1.0
1:120791523-120791530	0.714285714286	1.0
1:120808381-120808382	0.0	1.0
1:120808389-120808393	0.75	3.0
1:120809623-120809636	0.692307692308	2.0
1:120813502-120813511	0.333333333333	1.0
1:120813513-120813516	0.0	2.0
1:120813518-120813525	0.285714285714	1.0
1:120822495-120822511	0.4375	2.0
1:120834430-120834431	1.0	1.0
1:120846975-120846977	0.0	2.0
1:120852585-120852608	0.521739130435	1.0
1:120865373-120865389	0.3125	1.0
1:120873118-120873211	0.387096774194	2.0
1:120873321-120873374	0.396226415094	2.0
1:120873378-120873458	0.6625	1.0
1:120873463-120873464	0.0	1.0
1:120873466-120873470	0.25	3.0
1:120873471-120873472	1.0	1.0
1:120878310-120878317	0.0	5.0
1:120878326-120878335	0.222222222222	1.0
1:120894944-120894954	0.3	2.0
1:120904209-120904210	0.0	1.0
1:120936673-120936695	0.318181818182	2.0
1:121086695-121086713	0.277777777778	1.0
1:121088406-121088428	0.363636363636	2.0
1:121388088-121388105	0.411764705882	2.0
1:121390362-121390368	0.5	1.0
1:121390899-121390956	0.456140350877	1.0
1:121391097-121391136	0.384615384615	1.0
1:121391141-121391164	0.347826086957	2.0
1:121391166-121391168	1.0	2.0
1:121393688-121393692	0.5	1.0
1:121396084-121396085	0.0	1.0
1:121396086-121396087	0.0	1.0
1:121396493-121396509	0.6875	2.5
1:121396695-121396769	0.391891891892	2.0
1:121400842-121400850	0.375	2.0
1:121402883-121402884	0.0	1.0
1:121402903-121402911	0.25	2.0
1:121405823-121405839	0.5625	2.5
1:121405849-121405855	0.5	1.0
1:121406023-121406057	0.411764705882	1.5
1:121406506-121406677	0.40350877193	1.0
1:121407323-121407349	0.384615384615	1.0
1:121407622-121407624	0.5	1.0
1:121407627-121407714	0.471264367816	2.0
1:121408357-121408366	0.222222222222	3.0
1:121408677-121408692	0.466666666667	1.0
1:121411183-121411186	0.666666666667	1.0
1:121411188-121411194	0.333333333333	2.0
1:121411199-121411214	0.533333333333	1.0
1:121411974-121411994	0.45	1.0
1:121412386-121412544	0.436708860759	1.0
1:121412747-121412761	0.214285714286	1.0
1:121413045-121413064	0.473684210526	1.0
1:121414168-121414177	0.333333333333	2.0
1:121414379-121414382	1.0	2.0
1:121414385-121414420	0.4	2.0
1:121416652-121416655	0.333333333333	2.0
1:121416660-121416678	0.333333333333	2.0
1:121416909-121417043	0.432835820896	2.0
1:121420509-121420513	0.5	1.5
1:121420514-121420555	0.487804878049	1.0
1:121420608-121420612	0.5	1.5
1:121420614-121420626	0.5	1.0
1:121421302-121421336	0.411764705882	1.0
1:121421622-121421772	0.433333333333	1.0
1:121421850-121421932	0.451219512195	1.5
1:121421942-121421947	0.6	1.0
1:121422073-121422114	0.365853658537	1.0
1:121422388-121422472	0.47619047619	1.0
1:121423710-121423736	0.423076923077	2.0
1:121427851-121427884	0.454545454545	1.0
1:121432173-121432177	0.75	1.0
1:121433086-121433113	0.37037037037	1.0
1:121439124-121439146	0.454545454545	1.0
1:121440007-121440015	0.25	1.5
1:121440132-121440133	0.0	1.0
1:121442430-121442494	0.453125	1.0
1:121443016-121443144	0.4296875	2.0
1:121443306-121443330	0.333333333333	1.0
1:121443465-121443488	0.434782608696	2.0
1:121445304-121445308	0.75	1.0
1:121447035-121447052	0.411764705882	1.0
1:121447059-121447062	0.666666666667	1.0
1:121447111-121447113	0.0	2.0
1:121447125-121447193	0.455882352941	2.0
1:121447325-121447354	0.51724137931	2.0
1:121447826-121447832	0.166666666667	1.0
1:121449602-121449648	0.45652173913	1.0
1:121450058-121450059	1.0	1.0
1:121450061-121450073	0.333333333333	1.5
1:121450074-121450077	0.333333333333	1.0
1:121450356-121450377	0.380952380952	1.0
1:121451939-121451970	0.387096774194	1.0
1:121451971-121451984	0.615384615385	1.0
1:121452373-121452409	0.416666666667	1.0
1:121452634-121452641	0.571428571429	1.0
1:121452945-121452953	0.625	1.5
1:121454104-121454197	0.462365591398	1.0
1:121455155-121455162	0.571428571429	1.0
1:121455418-121455517	0.464646464646	2.0
1:121456328-121456360	0.46875	1.0
1:121457498-121457508	0.4	1.0
1:121458037-121458079	0.428571428571	2.0
1:121458198-121458221	0.434782608696	1.0
1:121458377-121458383	0.5	2.0
1:121458389-121458408	0.526315789474	2.0
1:121458972-121459011	0.461538461538	2.0
1:121459015-121459054	0.512820512821	2.0
1:121459503-121459519	0.3125	2.0
1:121459929-121459959	0.5	1.0
1:121462701-121462785	0.47619047619	2.0
1:121462973-121462976	0.0	2.0
1:121469724-121469753	0.413793103448	1.0
1:121470052-121470069	0.411764705882	1.0
1:142592473-142592474	1.0	1.0
1:142720895-142720897	0.5	1.0
1:142731008-142731022	0.428571428571	1.0
1:142781022-142781026	0.25	1.5
1:142874153-142874161	0.75	1.0
1:142901168-142901169	0.0	1.0
1:142907933-142907934	0.0	1.0
1:142908301-142908302	0.0	1.0
1:143117761-143117766	0.2	2.0
1:143292806-143292816	0.3	1.0
1:143342816-143342835	0.421052631579	1.0
1:143344295-143344326	0.387096774194	1.0
1:143346999-143347000	0.0	1.0
1:143347016-143347018	0.0	1.0
1:143347305-143347308	0.333333333333	1.0
1:143353639-143353650	0.363636363636	3.0
1:143353657-143353685	0.464285714286	2.0
1:143353690-143353692	0.0	1.0
1:143357280-143357302	0.227272727273	2.0
1:143359381-143359382	0.0	1.0
1:143359385-143359387	1.0	2.0
1:143359857-143359865	0.375	1.5
1:143359867-143359868	0.0	1.0
1:143359869-143359871	0.0	1.0
1:143365452-143365454	0.0	1.0
1:143366858-143366862	0.0	1.5
1:143368811-143368836	0.48	1.0
1:143369186-143369217	0.225806451613	2.0
1:143377121-143377137	0.5	1.5
1:143377928-143377939	0.363636363636	1.0
1:143382562-143382564	1.0	2.0
1:143382570-143382576	0.5	1.0
1:143383840-143383843	0.333333333333	2.0
1:143383844-143383850	0.166666666667	2.5
1:143384095-143384109	0.428571428571	1.0
1:143393445-143393447	1.0	2.0
1:143393452-143393457	0.4	1.0
1:143414182-143414199	0.470588235294	1.0
1:143430055-143430057	1.0	2.0
1:143432181-143432184	0.333333333333	2.0
1:143432185-143432190	0.4	1.0
1:143435980-143435983	0.666666666667	2.0
1:143435987-143435991	0.25	1.0
1:143439184-143439187	0.0	3.0
1:143441344-143441347	0.0	1.0
1:143441356-143441362	0.5	2.0
1:143442391-143442394	0.333333333333	1.0
1:143443054-143443056	0.5	1.0
1:143443066-143443070	0.75	1.0
1:143444479-143444489	0.4	1.0
1:143446690-143446705	0.2	2.0
1:143453763-143453775	0.5	1.5
1:143461308-143461321	0.461538461538	1.0
1:143644525-143644577	0.519230769231	1.0
1:143646547-143646576	0.448275862069	1.0
1:143654103-143654105	0.5	1.0
1:143662530-143662558	0.571428571429	1.0
1:143685586-143685590	0.5	1.5
1:143685636-143685637	1.0	1.0
1:143688541-143688576	0.485714285714	1.0
1:143689628-143689650	0.772727272727	1.5
1:143689682-143689688	0.5	1.0
1:143695014-143695061	0.446808510638	2.0
1:143704559-143704578	0.263157894737	2.0
1:143713450-143713487	0.513513513514	1.0
1:143715063-143715098	0.485714285714	2.0
1:143717189-143717190	0.0	1.0
1:143721918-143721967	0.224489795918	1.0
1:143770984-143771002	0.444444444444	1.0
1:143871002-143871015	0.307692307692	1.0
1:143885461-143885476	0.733333333333	1.0
1:143921917-143921937	0.45	1.0
1:143960955-143960959	0.5	1.5
1:143960961-143960968	0.285714285714	2.0
1:144081028-144081047	0.315789473684	2.0
1:144095777-144095783	0.333333333333	2.0
1:144145783-144145832	0.510204081633	1.0
1:144159002-144159020	0.444444444444	1.0
1:144159272-144159295	0.521739130435	1.0
1:144160880-144160900	0.35	2.0
1:144160904-144160906	0.5	1.0
1:144166108-144166131	0.478260869565	1.0
1:144168510-144168540	0.566666666667	1.0
1:144169124-144169127	0.333333333333	1.0
1:144173566-144173593	0.37037037037	2.0
1:144179734-144179749	0.533333333333	1.0
1:144210135-144210152	0.352941176471	2.0
1:144224472-144224481	0.333333333333	1.0
1:144274481-144274550	0.376811594203	1.0
1:144318737-144318777	0.575	1.0
1:144340799-144340858	0.64406779661	2.0
1:144367276-144367296	0.25	2.5
1:144368265-144368266	0.0	1.0
1:144368282-144368286	0.5	1.0
1:144382000-144382018	0.333333333333	2.0
1:144384107-144384137	0.3	3.0
1:144384493-144384517	0.375	1.0
1:144389403-144389408	0.4	1.0
1:144392949-144392982	0.30303030303	2.0
1:144401726-144401744	0.611111111111	2.0
1:144451744-144451794	0.38	2.0
1:144455541-144455567	0.5	1.5
1:144468943-144468944	0.0	1.0
1:144470986-144471037	0.294117647059	1.0
1:144476001-144476020	0.631578947368	1.0
1:144483114-144483135	0.285714285714	2.0
1:144485587-144485639	0.557692307692	1.0
1:144486434-144486439	0.2	1.0
1:144486972-144486986	0.714285714286	2.0
1:144490874-144490929	0.472727272727	2.0
1:144493558-144493638	0.3	2.0
1:144494360-144494367	0.285714285714	1.0
1:144498482-144498513	0.58064516129	1.0
1:144503913-144503932	0.421052631579	1.0
1:144507740-144507755	0.266666666667	4.0
1:144513855-144513882	0.37037037037	1.0
1:144514738-144514755	0.470588235294	1.0
1:144515455-144515468	0.538461538462	2.0
1:144516357-144516379	0.227272727273	2.0
1:144517742-144517751	0.444444444444	1.0
1:144522206-144522214	0.5	1.5
1:144525392-144525395	0.0	1.0
1:144538283-144538284	1.0	1.0
1:144538285-144538287	0.5	1.0
1:144541846-144541848	0.0	1.0
1:144543438-144543459	0.285714285714	1.0
1:144560983-144561000	0.588235294118	3.0
1:144561242-144561279	0.405405405405	1.0
1:144564676-144564696	0.45	2.0
1:144565019-144565033	0.142857142857	8.0
1:144566766-144566874	0.657407407407	1.0
1:144572550-144572559	0.444444444444	1.0
1:144572863-144572869	0.5	1.0
1:144573720-144573755	0.542857142857	1.0
1:144574177-144574224	0.531914893617	1.0
1:144575274-144575299	0.6	1.0
1:144577328-144577371	0.558139534884	1.0
1:144578409-144578422	0.230769230769	1.0
1:144579087-144579126	0.538461538462	1.0
1:144579357-144579372	0.533333333333	1.0
1:144579482-144579498	0.5625	1.0
1:144580548-144580551	0.666666666667	2.0
1:144584519-144584541	0.590909090909	1.5
1:144584674-144584681	0.857142857143	1.0
1:144593118-144593130	0.583333333333	1.5
1:144602512-144602520	0.375	2.0
1:144622377-144622413	0.555555555556	2.0
1:144672413-144672472	0.389830508475	2.0
1:144696072-144696075	0.666666666667	1.0
1:144696078-144696079	0.0	1.0
1:144696218-144696225	0.857142857143	2.0
1:144707426-144707437	0.454545454545	1.0
1:144707958-144707962	0.5	1.0
1:144710719-144710724	0.4	1.0
1:144810724-144810741	0.588235294118	1.0
1:144860719-144860760	0.365853658537	1.0
1:144979000-144979001	1.0	1.0
1:144979002-144979008	0.166666666667	1.0
1:145126942-145126948	0.333333333333	1.0
1:145127273-145127284	0.0909090909091	3.0
1:145127593-145127622	0.379310344828	1.0
1:145127625-145127633	0.375	1.0
1:145137550-145137552	0.5	1.0
1:145137553-145137570	0.529411764706	1.0
1:145183321-145183328	0.285714285714	1.0
1:145199421-145199423	0.5	1.0
1:145300095-145300096	0.0	1.0
1:145320681-145320690	0.444444444444	2.0
1:145322002-145322018	0.5	1.0
1:145322377-145322388	0.545454545455	1.0
1:145324375-145324377	1.0	1.0
1:145325898-145325899	0.0	1.0
1:145327546-145327550	0.25	1.5
1:145329221-145329224	0.666666666667	2.0
1:145331009-145331015	0.333333333333	2.0
1:145332810-145332827	0.411764705882	3.0
1:145333937-145333945	0.375	2.0
1:145335937-145335945	0.5	1.0
1:145336404-145336425	0.238095238095	2.0
1:145336671-145336729	0.5	1.0
1:145338657-145338661	0.25	3.0
1:145340653-145340665	0.333333333333	1.0
1:145341134-145341143	0.111111111111	2.0
1:145341393-145341407	0.428571428571	1.0
1:145343381-145343388	0.285714285714	2.0
1:145345131-145345145	0.428571428571	1.0
1:145345378-145345390	0.333333333333	1.0
1:145345860-145345866	0.166666666667	1.0
1:145346167-145346170	0.0	3.0
1:145348100-145348114	0.428571428571	2.0
1:145354593-145354604	0.454545454545	1.0
1:145354799-145354814	0.4	1.0
1:145355406-145355424	0.555555555556	1.5
1:145356157-145356158	0.0	1.0
1:145359038-145359110	0.444444444444	1.0
1:145359343-145359354	0.545454545455	2.0
1:145377878-145377887	0.333333333333	1.0
1:145494559-145494563	0.0	3.0
1:145612532-145612533	0.0	1.0
1:145612534-145612535	0.0	1.0
1:145658982-145658983	1.0	1.0
1:145782084-145782101	0.529411764706	1.0
1:145883118-145883153	0.285714285714	2.0
1:145884576-145884586	0.0	3.0
1:145892154-145892209	0.290909090909	2.0
1:145909025-145909051	0.653846153846	1.0
1:145914707-145914732	0.64	3.0
1:145931812-145931825	0.230769230769	1.0
1:145931827-145931828	1.0	1.0
1:145931832-145931835	0.333333333333	1.0
1:145935629-145935655	0.346153846154	1.0
1:145942739-145942756	0.352941176471	1.0
1:145961297-145961312	0.466666666667	1.0
1:145966010-145966026	0.5625	2.0
1:145973850-145973873	0.521739130435	1.0
1:146011881-146011909	0.607142857143	1.0
1:146018111-146018126	0.133333333333	2.0
1:146036256-146036278	0.454545454545	1.0
1:146036291-146036294	0.333333333333	1.0
1:146038949-146038972	0.391304347826	1.0
1:146045696-146045698	0.0	2.0
1:146051863-146051898	0.571428571429	1.0
1:146053405-146053454	0.367346938776	1.0
1:146062677-146062705	0.571428571429	1.0
1:146074607-146074639	0.40625	1.0
1:146076270-146076326	0.464285714286	1.0
1:146086778-146086831	0.433962264151	2.0
1:146089098-146089117	0.421052631579	2.0
1:146095122-146095172	0.48	1.0
1:146099241-146099275	0.441176470588	1.0
1:146126885-146126891	0.5	1.0
1:146126914-146126919	0.2	2.0
1:146127271-146127285	0.428571428571	2.0
1:146127308-146127309	1.0	1.0
1:146128333-146128340	0.285714285714	1.0
1:146128364-146128370	0.333333333333	4.0
1:146144544-146144574	0.333333333333	1.0
1:146157959-146157992	0.666666666667	1.0
1:146158198-146158245	0.574468085106	1.0
1:146159373-146159391	0.166666666667	1.0
1:146164631-146164650	0.421052631579	1.0
1:146214650-146214678	0.321428571429	1.0
1:146216243-146216293	0.38	1.0
1:146219032-146219116	0.404761904762	2.0
1:146219288-146219428	0.442857142857	1.5
1:146219609-146219747	0.507246376812	1.0
1:146219900-146220041	0.503546099291	1.0
1:146220047-146220049	0.5	1.0
1:146220050-146220073	0.695652173913	1.0
1:146220557-146220589	0.28125	2.0
1:146220929-146220934	0.2	1.0
1:146220955-146220956	1.0	1.0
1:146220959-146220961	0.5	1.0
1:146221527-146221549	0.409090909091	1.5
1:146221568-146221588	0.45	1.0
1:146221590-146221591	1.0	1.0
1:146221603-146221651	0.458333333333	2.0
1:146221657-146221658	0.0	1.0
1:146221673-146221683	0.3	1.0
1:146221684-146221688	0.25	1.5
1:146221837-146221841	0.25	1.0
1:146222265-146222290	0.44	2.0
1:146225089-146225146	0.491228070175	1.0
1:146225378-146225456	0.474358974359	2.0
1:146225661-146225662	1.0	1.0
1:146225981-146225995	0.785714285714	2.0
1:146225997-146225999	0.5	1.0
1:146226208-146226356	0.5	1.0
1:146226744-146226753	0.666666666667	1.0
1:146226861-146226892	0.290322580645	2.0
1:146227183-146227249	0.424242424242	2.0
1:146227825-146227826	1.0	1.0
1:146227829-146227838	0.333333333333	1.0
1:146228934-146228961	0.37037037037	3.0
1:146231383-146231386	0.333333333333	2.0
1:146231408-146231427	0.684210526316	1.0
1:146232531-146232551	0.3	1.5
1:146232681-146232696	0.333333333333	3.0
1:146232704-146232735	0.58064516129	2.0
1:146232940-146233024	0.404761904762	1.0
1:146234248-146234270	0.227272727273	1.0
1:146236301-146236373	0.569444444444	2.0
1:146236379-146236383	0.5	1.5
1:146236516-146236537	0.285714285714	1.0
1:146236638-146236659	0.380952380952	1.0
1:146238909-146238916	0.0	4.0
1:146240888-146240923	0.4	2.0
1:146243958-146243976	0.611111111111	1.0
1:146244788-146244827	0.461538461538	1.0
1:146245656-146245658	1.0	2.0
1:146247535-146247640	0.47619047619	1.0
1:146250147-146250189	0.547619047619	1.0
1:146251906-146252063	0.522292993631	1.0
1:146252887-146252890	0.666666666667	1.0
1:146253028-146253039	0.545454545455	1.0
1:146253140-146253159	0.473684210526	1.0
1:146253161-146253172	0.636363636364	1.0
1:146253175-146253176	1.0	1.0
1:146253178-146253182	0.75	1.0
1:146253183-146253185	0.5	1.0
1:146253273-146253299	0.461538461538	1.0
1:146303299-146303335	0.388888888889	1.0
1:146320056-146320076	0.45	2.0
1:146332039-146332084	0.622222222222	1.0
1:146352134-146352161	0.222222222222	1.0
1:146355880-146355918	0.368421052632	1.0
1:146364095-146364127	0.34375	1.0
1:146369158-146369167	0.333333333333	2.0
1:146369169-146369170	1.0	1.0
1:146372712-146372733	0.47619047619	1.0
1:146377046-146377062	0.5	1.0
1:146379456-146379473	0.352941176471	2.0
1:146380098-146380099	0.0	1.0
1:146380100-146380129	0.448275862069	2.0
1:146380202-146380256	0.62962962963	2.0
1:146385144-146385177	0.424242424242	1.0
1:146385584-146385639	0.345454545455	1.0
1:146385886-146385937	0.313725490196	2.0
1:146390527-146390546	0.315789473684	2.0
1:146404127-146404139	0.333333333333	1.0
1:146404141-146404142	0.0	1.0
1:146405741-146405750	0.333333333333	1.0
1:146405753-146405781	0.321428571429	1.0
1:146411591-146411617	0.576923076923	2.0
1:146413358-146413377	0.315789473684	2.0
1:146418958-146418973	0.4	1.0
1:146420666-146420667	0.0	1.0
1:146420671-146420672	1.0	1.0
1:146420689-146420761	0.402777777778	1.5
1:146421055-146421069	0.428571428571	2.0
1:146421070-146421074	0.25	1.0
1:146421181-146421183	1.0	1.0
1:146421557-146421627	0.542857142857	1.0
1:146422115-146422126	0.454545454545	1.0
1:146422130-146422145	0.466666666667	2.0
1:146422643-146422730	0.402298850575	2.0
1:146422879-146422977	0.448979591837	1.0
1:146423269-146423280	0.545454545455	1.0
1:146423281-146423282	1.0	1.0
1:146423286-146423290	0.0	4.0
1:146423295-146423301	0.5	2.0
1:146424550-146424560	0.4	1.0
1:146424688-146424726	0.421052631579	1.5
1:146424775-146424776	0.0	1.0
1:146424806-146424813	0.285714285714	1.0
1:146424825-146424867	0.452380952381	1.0
1:146425194-146425203	0.333333333333	1.0
1:146425434-146425436	0.5	1.0
1:146425437-146425456	0.315789473684	1.0
1:146425501-146425529	0.392857142857	1.0
1:146425810-146425886	0.368421052632	2.0
1:146426333-146426391	0.5	1.0
1:146426548-146426559	0.545454545455	2.0
1:146426870-146426887	0.588235294118	1.0
1:146426888-146426890	1.0	1.0
1:146427411-146427428	0.352941176471	2.0
1:146427643-146427753	0.445454545455	1.0
1:146428026-146428051	0.6	2.0
1:146428052-146428065	0.307692307692	2.0
1:146428069-146428071	0.0	2.0
1:146429310-146429324	0.428571428571	1.0
1:146429540-146429541	0.0	1.0
1:146429605-146429649	0.431818181818	1.0
1:146429895-146430004	0.522935779817	1.0
1:146430193-146430305	0.428571428571	2.0
1:146430574-146430649	0.373333333333	2.0
1:146431117-146431159	0.47619047619	1.0
1:146431316-146431327	0.454545454545	1.0
1:146431330-146431346	0.5	2.0
1:146431355-146431356	1.0	1.0
1:146432166-146432263	0.412371134021	1.0
1:146432405-146432483	0.461538461538	1.0
1:146434059-146434091	0.4375	1.0
1:146434219-146434223	0.25	1.5
1:146434243-146434354	0.495495495495	1.0
1:146434659-146434662	0.666666666667	2.0
1:146434671-146434674	0.333333333333	2.0
1:146434680-146434686	0.5	2.0
1:146434965-146434973	0.5	3.0
1:146434990-146435052	0.403225806452	2.0
1:146435345-146435430	0.4	2.0
1:146435854-146435920	0.530303030303	1.0
1:146436938-146436997	0.423728813559	2.0
1:146437176-146437266	0.466666666667	1.0
1:146437555-146437586	0.483870967742	2.0
1:146439070-146439078	0.375	3.0
1:146439090-146439091	1.0	1.0
1:146439427-146439433	0.5	1.0
1:146439438-146439442	0.75	1.5
1:146439731-146439832	0.425742574257	2.0
1:146440096-146440107	0.272727272727	2.0
1:146440112-146440229	0.384615384615	2.0
1:146440232-146440234	0.5	1.0
1:146440654-146440688	0.470588235294	1.0
1:146440839-146440913	0.567567567568	1.5
1:146441094-146441095	1.0	1.0
1:146441247-146441383	0.411764705882	2.0
1:146441638-146441729	0.373626373626	2.0
1:146442171-146442263	0.5	1.0
1:146442533-146442542	0.888888888889	2.0
1:146442543-146442544	1.0	1.0
1:146442557-146442563	0.5	1.0
1:146445405-146445422	0.529411764706	2.0
1:146445770-146445774	0.25	3.0
1:146445978-146446067	0.426966292135	1.0
1:146446315-146446398	0.373493975904	2.0
1:146446852-146446908	0.5	1.0
1:146446923-146446924	0.0	1.0
1:146446929-146446938	0.555555555556	1.0
1:146446939-146446955	0.5625	1.0
1:146447163-146447234	0.591549295775	1.0
1:146447487-146447488	1.0	1.0
1:146447512-146447514	0.0	1.0
1:146447857-146448004	0.394557823129	2.0
1:146448600-146448622	0.5	2.0
1:146448630-146448633	0.666666666667	2.0
1:146448646-146448647	0.0	1.0
1:146449684-146449699	0.466666666667	1.0
1:146450097-146450099	0.0	2.0
1:146451337-146451375	0.421052631579	1.0
1:146451590-146451591	0.0	1.0
1:146451618-146451619	1.0	1.0
1:146451670-146451674	0.5	1.5
1:146451682-146451686	0.25	1.5
1:146451963-146451995	0.625	1.0
1:146451997-146451998	0.0	1.0
1:146453160-146453205	0.444444444444	1.0
1:146453375-146453380	0.4	2.0
1:146453688-146453725	0.486486486486	2.0
1:146456129-146456131	0.0	1.0
1:146456275-146456385	0.472727272727	1.5
1:146456416-146456420	0.25	1.0
1:146456723-146456747	0.625	1.0
1:146456749-146456759	0.6	1.5
1:146460884-146460900	0.4375	1.0
1:146461022-146461106	0.416666666667	2.0
1:146461110-146461111	0.0	1.0
1:146461120-146461124	0.5	1.0
1:146461126-146461238	0.526785714286	1.0
1:146461488-146461492	0.5	1.5
1:146461502-146461503	1.0	1.0
1:146461510-146461561	0.470588235294	1.0
1:146464026-146464040	0.357142857143	1.0
1:146464048-146464053	0.6	1.0
1:146464376-146464400	0.375	2.0
1:146509889-146509890	0.0	1.0
1:146651880-146651881	0.0	1.0
1:146677695-146677828	0.390977443609	1.0
1:146779468-146779483	0.466666666667	2.0
1:146955121-146955122	0.0	1.0
1:147346988-147346991	0.333333333333	1.0
1:147401903-147401904	0.0	1.0
1:147426272-147426287	0.0	3.0
1:147471661-147471704	0.418604651163	1.0
1:147523959-147523978	0.157894736842	2.0
1:147525288-147525308	0.6	1.0
1:147527376-147527395	0.421052631579	1.0
1:147531341-147531363	0.545454545455	1.0
1:147533494-147533495	1.0	1.0
1:147534095-147534205	0.609090909091	2.0
1:147535067-147535087	0.55	2.0
1:147535830-147535881	0.450980392157	1.0
1:147536486-147536568	0.487804878049	2.0
1:147536816-147536829	0.615384615385	3.0
1:147539093-147539168	0.653333333333	2.0
1:147539987-147540024	0.243243243243	2.0
1:147541597-147541622	0.24	1.0
1:147545127-147545165	0.368421052632	1.0
1:147545488-147545489	0.0	1.0
1:147545490-147545503	0.307692307692	2.0
1:147545590-147545597	0.142857142857	4.0
1:147545598-147545599	0.0	1.0
1:147545896-147545925	0.448275862069	1.0
1:147546482-147546511	0.310344827586	1.0
1:147546780-147546813	0.30303030303	9.0
1:147546897-147546948	0.509803921569	1.0
1:147547180-147547233	0.339622641509	1.0
1:147547460-147547512	0.615384615385	1.0
1:147548110-147548134	0.625	2.0
1:147548143-147548159	0.5	2.0
1:147548170-147548175	0.4	1.0
1:147548715-147548731	0.3125	1.0
1:147548964-147549034	0.485714285714	1.0
1:147549156-147549187	0.516129032258	1.0
1:147549277-147549339	0.306451612903	2.0
1:147549769-147549812	0.488372093023	1.0
1:147550128-147550199	0.521126760563	1.0
1:147550569-147550709	0.464285714286	1.0
1:147551176-147551216	0.575	1.5
1:147552357-147552386	0.413793103448	1.0
1:147554162-147554184	0.363636363636	1.0
1:147555273-147555300	0.592592592593	1.0
1:147555974-147555996	0.590909090909	1.0
1:147558895-147558919	0.5	1.0
1:147561556-147561579	0.521739130435	1.0
1:147561842-147561877	0.428571428571	2.0
1:147562902-147562921	0.421052631579	2.0
1:147584299-147584333	0.558823529412	1.0
1:147599099-147599132	0.363636363636	1.0
1:147692917-147692926	0.222222222222	1.0
1:147693115-147693146	0.322580645161	1.0
1:147694137-147694255	0.305084745763	2.0
1:147700495-147700527	0.375	1.0
1:147704826-147704857	0.548387096774	1.0
1:147706000-147706036	0.166666666667	2.0
1:147757200-147757218	0.444444444444	2.0
1:147758058-147758086	0.571428571429	2.0
1:147773361-147773369	0.0	8.0
1:147773619-147773643	0.541666666667	1.0
1:147851072-147851125	0.490566037736	2.0
1:147894803-147894831	0.5	2.0
1:147899093-147899126	0.242424242424	1.0
1:147901719-147901720	0.0	1.0
1:147907872-147907914	0.428571428571	1.0
1:147908331-147908381	0.58	1.0
1:147910455-147910473	0.444444444444	2.0
1:147910616-147910651	0.371428571429	2.0
1:147911127-147911159	0.625	1.0
1:147911788-147911827	0.589743589744	2.0
1:147914078-147914097	0.526315789474	1.0
1:147915077-147915120	0.209302325581	2.0
1:147915603-147915614	0.181818181818	3.0
1:147919290-147919297	0.285714285714	2.0
1:147919840-147919848	0.125	5.0
1:147923383-147923448	0.430769230769	1.0
1:147924517-147924525	0.5	1.5
1:147926351-147926372	0.380952380952	1.0
1:147927765-147927791	0.346153846154	1.0
1:147929304-147929338	0.382352941176	2.0
1:147930341-147930352	0.454545454545	1.0
1:147930354-147930357	0.333333333333	2.0
1:147943080-147943087	0.428571428571	1.0
1:147951448-147951474	0.307692307692	1.0
1:147960237-147960249	0.25	2.0
1:147960250-147960278	0.285714285714	2.0
1:147966264-147966279	0.466666666667	1.0
1:147978324-147978397	0.424657534247	1.0
1:147978449-147978451	0.5	1.0
1:147989056-147989078	0.363636363636	1.0
1:147989083-147989098	0.333333333333	1.0
1:147996609-147996629	0.75	1.5
1:148008546-148008550	0.75	1.0
1:148026032-148026038	0.5	1.0
1:148176038-148176044	0.333333333333	2.0
1:148184535-148184554	0.578947368421	1.0
1:148191384-148191399	0.533333333333	1.0
1:148251238-148251246	0.5	1.0
1:148254633-148254650	0.352941176471	1.0
1:148259397-148259430	0.333333333333	2.0
1:148259625-148259629	0.5	1.0
1:148259630-148259642	0.25	2.0
1:148261686-148261703	0.470588235294	1.0
1:148277767-148277815	0.479166666667	1.0
1:148287226-148287232	0.333333333333	1.0
1:148288955-148288965	0.4	1.0
1:148293723-148293738	0.466666666667	1.0
1:148298496-148298504	0.375	1.5
1:148304879-148304894	0.533333333333	1.0
1:148306221-148306236	0.466666666667	2.0
1:148310151-148310163	0.416666666667	1.0
1:148310166-148310167	1.0	1.0
1:148310169-148310177	0.625	1.5
1:148319690-148319692	0.5	1.0
1:148319705-148319706	1.0	1.0
1:148323934-148323945	0.636363636364	1.0
1:148326382-148326400	0.333333333333	1.5
1:148327922-148327998	0.447368421053	1.0
1:148331193-148331224	0.451612903226	1.0
1:148353226-148353251	0.28	2.0
1:148361348-148361358	0.4	2.0
1:148511358-148511371	0.230769230769	2.0
1:148579926-148579928	1.0	1.0
1:148580244-148580251	0.571428571429	2.0
1:148591268-148591274	0.5	1.0
1:148596748-148596749	1.0	1.0
1:148611413-148611444	0.41935483871	1.0
1:148617592-148617614	0.0909090909091	13.0
1:148620067-148620072	0.6	1.0
1:148620079-148620080	0.0	1.0
1:148620081-148620082	1.0	1.0
1:148626386-148626391	0.6	1.0
1:148626584-148626586	0.0	2.0
1:148626595-148626604	0.555555555556	2.0
1:148627538-148627539	1.0	1.0
1:148627554-148627569	0.4	1.0
1:148628333-148628334	1.0	1.0
1:148628395-148628401	0.0	5.0
1:148628525-148628530	0.2	1.0
1:148628556-148628558	0.5	1.0
1:148630118-148630127	0.333333333333	1.0
1:148635096-148635111	0.466666666667	1.0
1:148636766-148636782	0.5	1.0
1:148637130-148637181	0.274509803922	1.0
1:148638421-148638431	0.5	1.0
[truncated: 33,390 more rows]
