# Supplementary material for: Characterizing and measuring bias in sequence data
Source: Genome Biol. 2013 May 29;14(5):R51. doi: 10.1186/gb-2013-14-5-r51 (PMC4053816; doi:10.1186/gb-2013-14-5-r51)
Supplement: Additional file 7 — The SRA numbers for all Illumina, Ion Torrent, and Pacific Biosciences data used in the paper. [file gb-2013-14-5-r51-S7.XLSX]

## Sheet: #1 MiSeq P. falciparum
FLOWCELL_BARCODE	LANE	LIBRARY_NAME	PROJECT	SAMPLE_ALIAS	WORK_REQUEST_ID	NCBI BioProject	Experiment Accession	Run Accession
A07M5	1	Solexa-75411	D1120	gssr_11854.35	27264	43541	SRX158992	SRR520122
A0B0R	1	Solexa-80892	D1627	gssr_11854.35	28651	43541	SRX158990	SRR520121
A0B16	1	Solexa-80886	D1627	gssr_11854.35	28651	43541	SRX158991	SRR520120

## Sheet: #2 Ion Torrent P. falciparum
BioProject	BioSample	Accession
PRJNA167265	SRS345655	SRX202789

## Sheet: #3 PacBio P. falciparum
Organism	Job ID	Library	GSSR ID	Receptacle Barcode	Lane/Region	Experiment Alias	NCBI Entrez Genome Project ID	Experiment Accession
Plasmodium falciparum 3D7	19159	LR_50_Pfalciparum	79066	01032011_PM_4cell.A01.1	00004172255000000011502520317110.0.1.0	23224.WR27903.LR_50_Pfalciparum.01032011_PM_4cell.S	43541	SRX119394
Plasmodium falciparum 3D7	19159	LR_50_Pfalciparum	79066	01032011_PM_4cell.A01.2	00004172255000000011502520317110.1.1.0	23224.WR27903.LR_50_Pfalciparum.01032011_PM_4cell.S	43541	SRX119394
Plasmodium falciparum 3D7	19159	LR_50_Pfalciparum	79066	01032011_PM_4cell.A01.3	00004172255000000011502520317110.2.1.0	23224.WR27903.LR_50_Pfalciparum.01032011_PM_4cell.S	43541	SRX119394
Plasmodium falciparum 3D7	19159	LR_50_Pfalciparum	79066	01032011_PM_4cell.A01.4	00004172255000000011502520317110.3.1.0	23224.WR27903.LR_50_Pfalciparum.01032011_PM_4cell.S	43541	SRX119394
Plasmodium falciparum 3D7	19159	LR_50_Pfalciparum	79066	01052011_AM_4cell.A01.1	00004160255000000011502520317115.0.1.0	23224.WR27903.LR_50_Pfalciparum.01052011_AM_4cell.S	43541	SRX119408
Plasmodium falciparum 3D7	19159	LR_50_Pfalciparum	79066	01052011_AM_4cell.A01.3	00004160255000000011502520317115.2.1.0	23224.WR27903.LR_50_Pfalciparum.01052011_AM_4cell.S	43541	SRX119408
Plasmodium falciparum 3D7	19159	LR_50_Pfalciparum	79066	01062011_PM_4cell.A01.1	00004176255000000011502520317116.4.1.0	23224.WR27903.LR_50_Pfalciparum.01062011_PM_4cell.S	43541	SRX119387
Plasmodium falciparum 3D7	19159	LR_50_Pfalciparum	79066	01062011_PM_4cell.A01.2	00004176255000000011502520317116.5.1.0	23224.WR27903.LR_50_Pfalciparum.01062011_PM_4cell.S	43541	SRX119387
Plasmodium falciparum 3D7	19159	LR_50_Pfalciparum	79066	01062011_PM_4cell.A01.3	00004176255000000011502520317116.6.1.0	23224.WR27903.LR_50_Pfalciparum.01062011_PM_4cell.S	43541	SRX119387
Plasmodium falciparum 3D7	19159	LR_50_Pfalciparum	79066	01062011_PM_4cell.A01.4	00004176255000000011502520317116.7.1.0	23224.WR27903.LR_50_Pfalciparum.01062011_PM_4cell.S	43541	SRX119387
Plasmodium falciparum 3D7	19159	LR_50_Pfalciparum	79066	01072011_PM_8cell.A01.1	00004446255000000011502600322111.1.1.0	23224.WR27903.LR_50_Pfalciparum.01072011_PM_8cell.S	43541	SRX119368
Plasmodium falciparum 3D7	19159	LR_50_Pfalciparum	79066	01072011_PM_8cell.A01.2	00004446255000000011502600322111.2.1.0	23224.WR27903.LR_50_Pfalciparum.01072011_PM_8cell.S	43541	SRX119368
Plasmodium falciparum 3D7	19159	LR_50_Pfalciparum	79066	01072011_PM_8cell.A01.3	00004446255000000011502600322111.3.1.0	23224.WR27903.LR_50_Pfalciparum.01072011_PM_8cell.S	43541	SRX119368
Plasmodium falciparum 3D7	19159	LR_50_Pfalciparum	79066	01072011_PM_8cell.A01.4	00004446255000000011502600322111.4.1.0	23224.WR27903.LR_50_Pfalciparum.01072011_PM_8cell.S	43541	SRX119368
Plasmodium falciparum 3D7	19159	LR_50_Pfalciparum	79066	01072011_PM_8cell.B01.1	00004446255000000011502600322111.5.1.0	23224.WR27903.LR_50_Pfalciparum.01072011_PM_8cell.S	43541	SRX119368
Plasmodium falciparum 3D7	19159	LR_50_Pfalciparum	79066	01072011_PM_8cell.B01.2	00004446255000000011502600322111.6.1.0	23224.WR27903.LR_50_Pfalciparum.01072011_PM_8cell.S	43541	SRX119368
Plasmodium falciparum 3D7	19159	LR_50_Pfalciparum	79066	01072011_PM_8cell.B01.3	00004446255000000011502600322111.7.1.0	23224.WR27903.LR_50_Pfalciparum.01072011_PM_8cell.S	43541	SRX119368
Plasmodium falciparum 3D7	19159	LR_50_Pfalciparum	79066	01072011_PM_8cell.B01.4	00004475255000000011502600322113.0.1.0	23224.WR27903.LR_50_Pfalciparum.01072011_PM_8cell.S	43541	SRX119368
Plasmodium falciparum 3D7	19159	LR_50_Pfalciparum	79066	01102011_PM_4cell.A01.1	00004475255000000011502600322113.1.1.0	23224.WR27903.LR_50_Pfalciparum.01102011_PM_4cell.S	43541	SRX119404
Plasmodium falciparum 3D7	19159	LR_50_Pfalciparum	79066	01102011_PM_4cell.A01.2	00004475255000000011502600322113.2.1.0	23224.WR27903.LR_50_Pfalciparum.01102011_PM_4cell.S	43541	SRX119404
Plasmodium falciparum 3D7	19159	LR_50_Pfalciparum	79066	01102011_PM_4cell.A01.3	00004475255000000011502600322113.3.1.0	23224.WR27903.LR_50_Pfalciparum.01102011_PM_4cell.S	43541	SRX119404
Plasmodium falciparum 3D7	19159	LR_50_Pfalciparum	79066	01102011_PM_4cell.A01.4	00004475255000000011502600322113.4.1.0	23224.WR27903.LR_50_Pfalciparum.01102011_PM_4cell.S	43541	SRX119404
Plasmodium falciparum 3D7	19159	LR_50_Pfalciparum	79066	01112011_AM_4cell_2.A01.1	00004536255000000011502600322113.0.1.0	23224.WR27903.LR_50_Pfalciparum.01112011_AM_4cell_2.S	43541	SRX119375
Plasmodium falciparum 3D7	19159	LR_50_Pfalciparum	79066	01112011_AM_4cell_2.A01.2	00004536255000000011502600322113.1.1.0	23224.WR27903.LR_50_Pfalciparum.01112011_AM_4cell_2.S	43541	SRX119375
Plasmodium falciparum 3D7	19159	LR_50_Pfalciparum	79066	01112011_AM_4cell_2.A01.3	00004536255000000011502600322113.2.1.0	23224.WR27903.LR_50_Pfalciparum.01112011_AM_4cell_2.S	43541	SRX119375
Plasmodium falciparum 3D7	19159	LR_50_Pfalciparum	79066	01112011_AM_4cell_2.A01.4	00004536255000000011502600322113.3.1.0	23224.WR27903.LR_50_Pfalciparum.01112011_AM_4cell_2.S	43541	SRX119375
Plasmodium falciparum 3D7	19159/19164	LR_53_Pfalciparum	79066	01112011_PM_7cell.A01.1	00004536255000000011502600322113.4.1.0	23224.WR27903.LR_53_Pfalciparum.01112011_PM_7cell.S	43541	SRX119414
Plasmodium falciparum 3D7	19159/19164	LR_53_Pfalciparum	79066	01112011_PM_7cell.A01.2	00004536255000000011502600322113.5.1.0	23224.WR27903.LR_53_Pfalciparum.01112011_PM_7cell.S	43541	SRX119414
Plasmodium falciparum 3D7	19159/19164	LR_53_Pfalciparum	79066	01112011_PM_7cell.A01.3	00004536255000000011502600322113.6.1.0	23224.WR27903.LR_53_Pfalciparum.01112011_PM_7cell.S	43541	SRX119414
Plasmodium falciparum 3D7	19159/19164	LR_53_Pfalciparum	79066	01112011_PM_7cell.A01.4	00004536255000000011502600322113.7.1.0	23224.WR27903.LR_53_Pfalciparum.01112011_PM_7cell.S	43541	SRX119414
Plasmodium falciparum 3D7	19159/19164	LR_53_Pfalciparum	79066	01132011_AM_4cell.A01.1	00004515255000000011502600322110.0.1.0	23224.WR27903.LR_53_Pfalciparum.01132011_AM_4cell.S	43541	SRX119410
Plasmodium falciparum 3D7	19159/19164	LR_53_Pfalciparum	79066	01132011_AM_4cell.A01.2	00004515255000000011502600322110.1.1.0	23224.WR27903.LR_53_Pfalciparum.01132011_AM_4cell.S	43541	SRX119410
Plasmodium falciparum 3D7	19159/19164	LR_53_Pfalciparum	79066	01132011_AM_4cell.A01.3	00004515255000000011502600322110.2.1.0	23224.WR27903.LR_53_Pfalciparum.01132011_AM_4cell.S	43541	SRX119410
Plasmodium falciparum 3D7	19159/19164	LR_53_Pfalciparum	79066	01132011_AM_4cell.A01.4	00004515255000000011502600322110.3.1.0	23224.WR27903.LR_53_Pfalciparum.01132011_AM_4cell.S	43541	SRX119410
Plasmodium falciparum 3D7	19159/19164	LR_53_Pfalciparum	79066	01132011_PM_4cell.B01.1	00004515255000000011502600322110.4.1.0	23224.WR27903.LR_53_Pfalciparum.01132011_PM_4cell.S	43541	SRX119374
Plasmodium falciparum 3D7	19159/19164	LR_53_Pfalciparum	79066	01132011_PM_4cell.B01.2	00004515255000000011502600322110.5.1.0	23224.WR27903.LR_53_Pfalciparum.01132011_PM_4cell.S	43541	SRX119374
Plasmodium falciparum 3D7	19159/19164	LR_53_Pfalciparum	79066	01132011_PM_4cell.B01.3	00004515255000000011502600322110.6.1.0	23224.WR27903.LR_53_Pfalciparum.01132011_PM_4cell.S	43541	SRX119374
Plasmodium falciparum 3D7	19159/19164	LR_53_Pfalciparum	79066	01132011_PM_4cell.B01.4	00004515255000000011502600322110.7.1.0	23224.WR27903.LR_53_Pfalciparum.01132011_PM_4cell.S	43541	SRX119374
Plasmodium falciparum 3D7	19159/19164	LR_53_Pfalciparum	79066	01192011_PM_8cell.A01.1	00005468255000000011502740413112.1.1.0	23224.WR27903.LR_53_Pfalciparum.01192011_PM_8cell.S	43541	SRX119370
Plasmodium falciparum 3D7	19159/19164	LR_53_Pfalciparum	79066	01192011_PM_8cell.A01.2	00005468255000000011502740413112.2.1.0	23224.WR27903.LR_53_Pfalciparum.01192011_PM_8cell.S	43541	SRX119370
Plasmodium falciparum 3D7	19159/19164	LR_53_Pfalciparum	79066	01192011_PM_8cell.A01.3	00005468255000000011502740413112.3.1.0	23224.WR27903.LR_53_Pfalciparum.01192011_PM_8cell.S	43541	SRX119370
Plasmodium falciparum 3D7	19159/19164	LR_53_Pfalciparum	79066	01192011_PM_8cell.A01.4	00005468255000000011502740413112.4.1.0	23224.WR27903.LR_53_Pfalciparum.01192011_PM_8cell.S	43541	SRX119370
Plasmodium falciparum 3D7	19159/19164	LR_53_Pfalciparum	79066	01192011_PM_8cell.B01.1	00005468255000000011502740413112.5.1.0	23224.WR27903.LR_53_Pfalciparum.01192011_PM_8cell.S	43541	SRX119370
Plasmodium falciparum 3D7	19159/19164	LR_53_Pfalciparum	79066	01192011_PM_8cell.B01.2	00005468255000000011502740413112.6.1.0	23224.WR27903.LR_53_Pfalciparum.01192011_PM_8cell.S	43541	SRX119370
Plasmodium falciparum 3D7	19159/19164	LR_53_Pfalciparum	79066	01192011_PM_8cell.B01.3	00005468255000000011502740413112.7.1.0	23224.WR27903.LR_53_Pfalciparum.01192011_PM_8cell.S	43541	SRX119370
Plasmodium falciparum 3D7	19159/19164	LR_53_Pfalciparum	79066	01192011_PM_8cell.B01.4	00005481255000000011502740413113.0.1.0	23224.WR27903.LR_53_Pfalciparum.01192011_PM_8cell.S	43541	SRX119370
Plasmodium falciparum 3D7	19159/19164	LR_53_Pfalciparum	79066	02081_PM_8cell.A01.1	10007874255550000031500450522119.3.1.0	23224.WR27903.LR_53_Pfalciparum.02081_PM_8cell.S	43541	SRX119371
Plasmodium falciparum 3D7	19159/19164	LR_53_Pfalciparum	79066	02081_PM_8cell.A01.1	10007874255550000031500450522119.3.2.0	23224.WR27903.LR_53_Pfalciparum.02081_PM_8cell.S	43541	SRX119371
Plasmodium falciparum 3D7	19159/19164	LR_53_Pfalciparum	79066	02081_PM_8cell.A01.2	10007874255550000031500450522119.4.2.0	23224.WR27903.LR_53_Pfalciparum.02081_PM_8cell.S	43541	SRX119371
Plasmodium falciparum 3D7	19159/19164	LR_53_Pfalciparum	79066	02081_PM_8cell.A01.3	10007874255550000031500450522119.5.1.0	23224.WR27903.LR_53_Pfalciparum.02081_PM_8cell.S	43541	SRX119371
Plasmodium falciparum 3D7	19159/19164	LR_53_Pfalciparum	79066	02081_PM_8cell.A01.3	10007874255550000031500450522119.5.2.0	23224.WR27903.LR_53_Pfalciparum.02081_PM_8cell.S	43541	SRX119371
Plasmodium falciparum 3D7	19159/19164	LR_53_Pfalciparum	79066	02081_PM_8cell.A01.4	10007874255550000031500450522119.6.1.0	23224.WR27903.LR_53_Pfalciparum.02081_PM_8cell.S	43541	SRX119371
Plasmodium falciparum 3D7	19159/19164	LR_53_Pfalciparum	79066	02081_PM_8cell.A01.4	10007874255550000031500450522119.6.2.0	23224.WR27903.LR_53_Pfalciparum.02081_PM_8cell.S	43541	SRX119371
Plasmodium falciparum 3D7	19159/19164	LR_53_Pfalciparum	79066	02081_PM_8cell.A01.5	10007874255550000031500450522119.7.1.0	23224.WR27903.LR_53_Pfalciparum.02081_PM_8cell.S	43541	SRX119371
Plasmodium falciparum 3D7	19159/19164	LR_53_Pfalciparum	79066	02081_PM_8cell.A01.5	10007874255550000031500450522119.7.2.0	23224.WR27903.LR_53_Pfalciparum.02081_PM_8cell.S	43541	SRX119371
Plasmodium falciparum 3D7	19159/19164	LR_53_Pfalciparum	79066	02081_PM_8cell.A01.6	10007872255550000031500450522111.0.1.0	23224.WR27903.LR_53_Pfalciparum.02081_PM_8cell.S	43541	SRX119371
Plasmodium falciparum 3D7	19159/19164	LR_53_Pfalciparum	79066	02172011_PM_5cell.A01.1	10007955255450000031500480520111.7.1.0	23224.WR27903.LR_53_Pfalciparum.02172011_PM_5cell.S	43541	SRX119407
Plasmodium falciparum 3D7	19159/19164	LR_53_Pfalciparum	79066	02172011_PM_5cell.A01.1	10007955255450000031500480520111.7.2.0	23224.WR27903.LR_53_Pfalciparum.02172011_PM_5cell.S	43541	SRX119407
Plasmodium falciparum 3D7	19159/19164	LR_53_Pfalciparum	79066	02172011_PM_5cell.A01.2	10007992255450000031500480520112.0.1.0	23224.WR27903.LR_53_Pfalciparum.02172011_PM_5cell.S	43541	SRX119407
Plasmodium falciparum 3D7	19159/19164	LR_53_Pfalciparum	79066	02172011_PM_5cell.A01.2	10007992255450000031500480520112.0.2.0	23224.WR27903.LR_53_Pfalciparum.02172011_PM_5cell.S	43541	SRX119407
Plasmodium falciparum 3D7	19159/19164	LR_53_Pfalciparum	79066	02182011_PM_9cell.A01.1	10007992255450000031500480520112.4.1.0	23224.WR27903.LR_53_Pfalciparum.02182011_PM_9cell.S	43541	SRX119382
Plasmodium falciparum 3D7	19159/19164	LR_53_Pfalciparum	79066	02182011_PM_9cell.A01.1	10007992255450000031500480520112.4.2.0	23224.WR27903.LR_53_Pfalciparum.02182011_PM_9cell.S	43541	SRX119382
Plasmodium falciparum 3D7	19159/19164	LR_53_Pfalciparum	79066	02182011_PM_9cell.A01.2	10007992255450000031500480520112.5.1.0	23224.WR27903.LR_53_Pfalciparum.02182011_PM_9cell.S	43541	SRX119382
Plasmodium falciparum 3D7	19159/19164	LR_53_Pfalciparum	79066	02182011_PM_9cell.A01.2	10007992255450000031500480520112.5.2.0	23224.WR27903.LR_53_Pfalciparum.02182011_PM_9cell.S	43541	SRX119382
Plasmodium falciparum 3D7	19159/19164	LR_53_Pfalciparum	79066	02182011_PM_9cell.A01.3	10007992255450000031500480520112.6.1.0	23224.WR27903.LR_53_Pfalciparum.02182011_PM_9cell.S	43541	SRX119382
Plasmodium falciparum 3D7	19159/19164	LR_53_Pfalciparum	79066	02182011_PM_9cell.A01.3	10007992255450000031500480520112.6.2.0	23224.WR27903.LR_53_Pfalciparum.02182011_PM_9cell.S	43541	SRX119382
Plasmodium falciparum 3D7	19159/19164	LR_53_Pfalciparum	79066	02182011_PM_9cell.A01.4	10007992255450000031500480520112.7.1.0	23224.WR27903.LR_53_Pfalciparum.02182011_PM_9cell.S	43541	SRX119382
Plasmodium falciparum 3D7	19159/19164	LR_53_Pfalciparum	79066	02182011_PM_9cell.A01.4	10007992255450000031500480520112.7.2.0	23224.WR27903.LR_53_Pfalciparum.02182011_PM_9cell.S	43541	SRX119382
Plasmodium falciparum 3D7	19159/19164	LR_53_Pfalciparum	79066	02182011_PM_9cell.A01.5	10007994255450000031500480520110.0.1.0	23224.WR27903.LR_53_Pfalciparum.02182011_PM_9cell.S	43541	SRX119382
Plasmodium falciparum 3D7	19159/19164	LR_53_Pfalciparum	79066	02182011_PM_9cell.A01.5	10007994255450000031500480520110.0.2.0	23224.WR27903.LR_53_Pfalciparum.02182011_PM_9cell.S	43541	SRX119382
Plasmodium falciparum 3D7	19159/19164	LR_53_Pfalciparum	79066	02182011_PM_9cell.A01.6	10007994255450000031500480520110.1.1.0	23224.WR27903.LR_53_Pfalciparum.02182011_PM_9cell.S	43541	SRX119382
Plasmodium falciparum 3D7	19159/19164	LR_53_Pfalciparum	79066	02182011_PM_9cell.A01.6	10007994255450000031500480520110.1.2.0	23224.WR27903.LR_53_Pfalciparum.02182011_PM_9cell.S	43541	SRX119382
Plasmodium falciparum 3D7	19159/19164	LR_53_Pfalciparum	79066	02182011_PM_9cell.A01.7	10007994255450000031500480520110.2.1.0	23224.WR27903.LR_53_Pfalciparum.02182011_PM_9cell.S	43541	SRX119382
Plasmodium falciparum 3D7	19159/19164	LR_53_Pfalciparum	79066	02182011_PM_9cell.A01.7	10007994255450000031500480520110.2.2.0	23224.WR27903.LR_53_Pfalciparum.02182011_PM_9cell.S	43541	SRX119382
Plasmodium falciparum 3D7	19159/19164	LR_53_Pfalciparum	79066	02182011_PM_9cell.A01.8	10007994255450000031500480520110.3.1.0	23224.WR27903.LR_53_Pfalciparum.02182011_PM_9cell.S	43541	SRX119382
Plasmodium falciparum 3D7	19159/19164	LR_53_Pfalciparum	79066	02182011_PM_9cell.A01.8	10007994255450000031500480520110.3.2.0	23224.WR27903.LR_53_Pfalciparum.02182011_PM_9cell.S	43541	SRX119382
Plasmodium falciparum 3D7	19159/19164	LR_53_Pfalciparum	79066	02182011_PM_9cell.A01.9	10007994255450000031500480520110.4.1.0	23224.WR27903.LR_53_Pfalciparum.02182011_PM_9cell.S	43541	SRX119382
Plasmodium falciparum 3D7	19159/19164	LR_53_Pfalciparum	79066	02182011_PM_9cell.A01.9	10007994255450000031500480520110.4.2.0	23224.WR27903.LR_53_Pfalciparum.02182011_PM_9cell.S	43541	SRX119382
Plasmodium falciparum 3D7	19159/19164	LR_53_Pfalciparum	79066	02222011_PM_6cell.A01.1	10007994255450000031500480520110.5.1.0	23224.WR27903.LR_53_Pfalciparum.02222011_PM_6cell.S	43541	SRX119399
Plasmodium falciparum 3D7	19159/19164	LR_53_Pfalciparum	79066	02222011_PM_6cell.A01.1	10007994255450000031500480520110.5.2.0	23224.WR27903.LR_53_Pfalciparum.02222011_PM_6cell.S	43541	SRX119399
Plasmodium falciparum 3D7	19159/19164	LR_53_Pfalciparum	79066	02222011_PM_6cell.A01.2	10007994255450000031500480520110.6.1.0	23224.WR27903.LR_53_Pfalciparum.02222011_PM_6cell.S	43541	SRX119399
Plasmodium falciparum 3D7	19159/19164	LR_53_Pfalciparum	79066	02222011_PM_6cell.A01.2	10007994255450000031500480520110.6.2.0	23224.WR27903.LR_53_Pfalciparum.02222011_PM_6cell.S	43541	SRX119399
Plasmodium falciparum 3D7	19159/19164	LR_53_Pfalciparum	79066	02222011_PM_6cell.A01.3	10007994255450000031500480520110.7.1.0	23224.WR27903.LR_53_Pfalciparum.02222011_PM_6cell.S	43541	SRX119399
Plasmodium falciparum 3D7	19159/19164	LR_53_Pfalciparum	79066	02222011_PM_6cell.A01.3	10007994255450000031500480520110.7.2.0	23224.WR27903.LR_53_Pfalciparum.02222011_PM_6cell.S	43541	SRX119399
Plasmodium falciparum 3D7	19159/19164	LR_53_Pfalciparum	79066	02222011_PM_6cell.A01.4	10008006255450000031500480520111.0.1.0	23224.WR27903.LR_53_Pfalciparum.02222011_PM_6cell.S	43541	SRX119399
Plasmodium falciparum 3D7	19159/19164	LR_53_Pfalciparum	79066	02222011_PM_6cell.A01.4	10008006255450000031500480520111.0.2.0	23224.WR27903.LR_53_Pfalciparum.02222011_PM_6cell.S	43541	SRX119399
Plasmodium falciparum 3D7	19159/19164	LR_53_Pfalciparum	79066	02222011_PM_6cell.A01.5	10008006255450000031500480520111.1.1.0	23224.WR27903.LR_53_Pfalciparum.02222011_PM_6cell.S	43541	SRX119399
Plasmodium falciparum 3D7	19159/19164	LR_53_Pfalciparum	79066	02222011_PM_6cell.A01.5	10008006255450000031500480520111.1.2.0	23224.WR27903.LR_53_Pfalciparum.02222011_PM_6cell.S	43541	SRX119399
Plasmodium falciparum 3D7	19159/19164	LR_53_Pfalciparum	79066	02222011_PM_6cell.A01.6	10008006255450000031500480520111.2.1.0	23224.WR27903.LR_53_Pfalciparum.02222011_PM_6cell.S	43541	SRX119399
Plasmodium falciparum 3D7	19159/19164	LR_53_Pfalciparum	79066	02222011_PM_6cell.A01.6	10008006255450000031500480520111.2.2.0	23224.WR27903.LR_53_Pfalciparum.02222011_PM_6cell.S	43541	SRX119399
Plasmodium falciparum 3D7	19159/19164	LR_53_Pfalciparum	79066	02242011_AM_6cell.A01.1	10007998255450000031500480520116.1.1.0	23224.WR27903.LR_53_Pfalciparum.02242011_AM_6cell.S	43541	SRX119393
Plasmodium falciparum 3D7	19159/19164	LR_53_Pfalciparum	79066	02242011_AM_6cell.A01.1	10007998255450000031500480520116.1.2.0	23224.WR27903.LR_53_Pfalciparum.02242011_AM_6cell.S	43541	SRX119393
Plasmodium falciparum 3D7	19159/19164	LR_53_Pfalciparum	79066	02242011_AM_6cell.A01.2	10007998255450000031500480520116.2.1.0	23224.WR27903.LR_53_Pfalciparum.02242011_AM_6cell.S	43541	SRX119393
Plasmodium falciparum 3D7	19159/19164	LR_53_Pfalciparum	79066	02242011_AM_6cell.A01.2	10007998255450000031500480520116.2.2.0	23224.WR27903.LR_53_Pfalciparum.02242011_AM_6cell.S	43541	SRX119393
Plasmodium falciparum 3D7	19159/19164	LR_53_Pfalciparum	79066	02242011_AM_6cell.A01.3	10007998255450000031500480520116.3.1.0	23224.WR27903.LR_53_Pfalciparum.02242011_AM_6cell.S	43541	SRX119393
Plasmodium falciparum 3D7	19159/19164	LR_53_Pfalciparum	79066	02242011_AM_6cell.A01.3	10007998255450000031500480520116.3.2.0	23224.WR27903.LR_53_Pfalciparum.02242011_AM_6cell.S	43541	SRX119393
Plasmodium falciparum 3D7	19159/19164	LR_53_Pfalciparum	79066	02242011_AM_6cell.A01.4	10007998255450000031500480520116.4.1.0	23224.WR27903.LR_53_Pfalciparum.02242011_AM_6cell.S	43541	SRX119393
Plasmodium falciparum 3D7	19159/19164	LR_53_Pfalciparum	79066	02242011_AM_6cell.A01.4	10007998255450000031500480520116.4.2.0	23224.WR27903.LR_53_Pfalciparum.02242011_AM_6cell.S	43541	SRX119393
Plasmodium falciparum 3D7	19159/19164	LR_53_Pfalciparum	79066	02242011_AM_6cell.A01.5	10007998255450000031500480520116.5.1.0	23224.WR27903.LR_53_Pfalciparum.02242011_AM_6cell.S	43541	SRX119393
Plasmodium falciparum 3D7	19159/19164	LR_53_Pfalciparum	79066	02242011_AM_6cell.A01.5	10007998255450000031500480520116.5.2.0	23224.WR27903.LR_53_Pfalciparum.02242011_AM_6cell.S	43541	SRX119393
Plasmodium falciparum 3D7	19159/19164	LR_53_Pfalciparum	79066	02242011_AM_6cell.A01.6	10007998255450000031500480520116.6.1.0	23224.WR27903.LR_53_Pfalciparum.02242011_AM_6cell.S	43541	SRX119393
Plasmodium falciparum 3D7	19159/19164	LR_53_Pfalciparum	79066	02242011_AM_6cell.A01.6	10007998255450000031500480520116.6.2.0	23224.WR27903.LR_53_Pfalciparum.02242011_AM_6cell.S	43541	SRX119393
Plasmodium falciparum 3D7	19159/19164	LR_53_Pfalciparum	79066	02282011_AM_6cell.A01.1	10008172255340000031500490522118.0.1.0	23224.WR27903.LR_53_Pfalciparum.02282011_AM_6cell.S	43541	SRX119367
Plasmodium falciparum 3D7	19159/19164	LR_53_Pfalciparum	79066	02282011_AM_6cell.A01.1	10008172255340000031500490522118.0.2.0	23224.WR27903.LR_53_Pfalciparum.02282011_AM_6cell.S	43541	SRX119367
Plasmodium falciparum 3D7	19159/19164	LR_53_Pfalciparum	79066	02282011_AM_6cell.A01.2	10008172255340000031500490522118.1.1.0	23224.WR27903.LR_53_Pfalciparum.02282011_AM_6cell.S	43541	SRX119367
Plasmodium falciparum 3D7	19159/19164	LR_53_Pfalciparum	79066	02282011_AM_6cell.A01.2	10008172255340000031500490522118.1.2.0	23224.WR27903.LR_53_Pfalciparum.02282011_AM_6cell.S	43541	SRX119367
Plasmodium falciparum 3D7	19159/19164	LR_53_Pfalciparum	79066	02282011_AM_6cell.A01.3	10008172255340000031500490522118.2.1.0	23224.WR27903.LR_53_Pfalciparum.02282011_AM_6cell.S	43541	SRX119367
Plasmodium falciparum 3D7	19159/19164	LR_53_Pfalciparum	79066	02282011_AM_6cell.A01.3	10008172255340000031500490522118.2.2.0	23224.WR27903.LR_53_Pfalciparum.02282011_AM_6cell.S	43541	SRX119367
Plasmodium falciparum 3D7	19159/19164	LR_53_Pfalciparum	79066	02282011_AM_6cell.A01.4	10008172255340000031500490522118.3.1.0	23224.WR27903.LR_53_Pfalciparum.02282011_AM_6cell.S	43541	SRX119367
Plasmodium falciparum 3D7	19159/19164	LR_53_Pfalciparum	79066	02282011_AM_6cell.A01.4	10008172255340000031500490522118.3.2.0	23224.WR27903.LR_53_Pfalciparum.02282011_AM_6cell.S	43541	SRX119367
Plasmodium falciparum 3D7	19159/19164	LR_53_Pfalciparum	79066	02282011_AM_6cell.A01.5	10008172255340000031500490522118.4.1.0	23224.WR27903.LR_53_Pfalciparum.02282011_AM_6cell.S	43541	SRX119367
Plasmodium falciparum 3D7	19159/19164	LR_53_Pfalciparum	79066	02282011_AM_6cell.A01.5	10008172255340000031500490522118.4.2.0	23224.WR27903.LR_53_Pfalciparum.02282011_AM_6cell.S	43541	SRX119367
Plasmodium falciparum 3D7	19159/19164	LR_53_Pfalciparum	79066	02282011_AM_6cell.A01.6	10008172255340000031500490522118.5.1.0	23224.WR27903.LR_53_Pfalciparum.02282011_AM_6cell.S	43541	SRX119367
Plasmodium falciparum 3D7	19159/19164	LR_53_Pfalciparum	79066	02282011_AM_6cell.A01.6	10008172255340000031500490522118.5.2.0	23224.WR27903.LR_53_Pfalciparum.02282011_AM_6cell.S	43541	SRX119367
Plasmodium falciparum 3D7	19159/19160	LR_56_Pfalciparum	79066	01212011_PM_8cell.C01.1	00005252255000000011502740413113.5.1.0	23224.WR27903.LR_56_Pfalciparum.01212011_PM_8cell.S	43541	SRX119397
Plasmodium falciparum 3D7	19159/19160	LR_56_Pfalciparum	79066	01212011_PM_8cell.C01.2	00005252255000000011502740413113.6.1.0	23224.WR27903.LR_56_Pfalciparum.01212011_PM_8cell.S	43541	SRX119397
Plasmodium falciparum 3D7	19159/19160	LR_56_Pfalciparum	79066	01212011_PM_8cell.C01.3	00005252255000000011502740413113.7.1.0	23224.WR27903.LR_56_Pfalciparum.01212011_PM_8cell.S	43541	SRX119397
Plasmodium falciparum 3D7	19159/19160	LR_56_Pfalciparum	79066	01212011_PM_8cell.C01.4	00005392255000000011502740413110.0.1.0	23224.WR27903.LR_56_Pfalciparum.01212011_PM_8cell.S	43541	SRX119397
Plasmodium falciparum 3D7	19159/19160	LR_56_Pfalciparum	79066	01242011_PM_4cell.A01.1	00005392255000000011502740413110.1.1.0	23224.WR27903.LR_56_Pfalciparum.01242011_PM_4cell.S	43541	SRX119395
Plasmodium falciparum 3D7	19159/19160	LR_56_Pfalciparum	79066	01242011_PM_4cell.A01.2	00005392255000000011502740413110.2.1.0	23224.WR27903.LR_56_Pfalciparum.01242011_PM_4cell.S	43541	SRX119395
Plasmodium falciparum 3D7	19159/19160	LR_56_Pfalciparum	79066	01242011_PM_4cell.A01.3	00005392255000000011502740413110.3.1.0	23224.WR27903.LR_56_Pfalciparum.01242011_PM_4cell.S	43541	SRX119395
Plasmodium falciparum 3D7	19159/19160	LR_56_Pfalciparum	79066	01242011_PM_4cell.A01.4	00005392255000000011502740413110.4.1.0	23224.WR27903.LR_56_Pfalciparum.01242011_PM_4cell.S	43541	SRX119395
Plasmodium falciparum 3D7	19159/19160	LR_56_Pfalciparum	79066	01252011_AM_4cell.A01.1	00005392255000000011502740413110.5.1.0	23224.WR27903.LR_56_Pfalciparum.01252011_AM_4cell.S	43541	SRX119412
Plasmodium falciparum 3D7	19159/19160	LR_56_Pfalciparum	79066	01252011_AM_4cell.A01.2	00005392255000000011502740413110.6.1.0	23224.WR27903.LR_56_Pfalciparum.01252011_AM_4cell.S	43541	SRX119412
Plasmodium falciparum 3D7	19159/19160	LR_56_Pfalciparum	79066	01252011_AM_4cell.A01.3	00005392255000000011502740413110.7.1.0	23224.WR27903.LR_56_Pfalciparum.01252011_AM_4cell.S	43541	SRX119412
Plasmodium falciparum 3D7	19159/19160	LR_56_Pfalciparum	79066	01252011_AM_4cell.A01.4	00005483255000000011502740413111.0.1.0	23224.WR27903.LR_56_Pfalciparum.01252011_AM_4cell.S	43541	SRX119412
Plasmodium falciparum 3D7	19159/19160	LR_56_Pfalciparum	79066	01252011_PM_4cell.B01.1	00005483255000000011502740413111.1.1.0	23224.WR27903.LR_56_Pfalciparum.01252011_PM_4cell.S	43541	SRX119406
Plasmodium falciparum 3D7	19159/19160	LR_56_Pfalciparum	79066	01252011_PM_4cell.B01.2	00005483255000000011502740413111.2.1.0	23224.WR27903.LR_56_Pfalciparum.01252011_PM_4cell.S	43541	SRX119406
Plasmodium falciparum 3D7	19159/19160	LR_56_Pfalciparum	79066	01252011_PM_4cell.B01.3	00005483255000000011502740413111.3.1.0	23224.WR27903.LR_56_Pfalciparum.01252011_PM_4cell.S	43541	SRX119406
Plasmodium falciparum 3D7	19159/19160	LR_56_Pfalciparum	79066	01252011_PM_4cell.B01.4	00005483255000000011502740413111.4.1.0	23224.WR27903.LR_56_Pfalciparum.01252011_PM_4cell.S	43541	SRX119406
Plasmodium falciparum 3D7	19159/19160	LR_56_Pfalciparum	79066	01262011_AM_4cell.A01.1	00005483255000000011502740413111.5.1.0	23224.WR27903.LR_56_Pfalciparum.01262011_AM_4cell.S	43541	SRX119416
Plasmodium falciparum 3D7	19159/19160	LR_56_Pfalciparum	79066	01262011_AM_4cell.A01.2	00005483255000000011502740413111.6.1.0	23224.WR27903.LR_56_Pfalciparum.01262011_AM_4cell.S	43541	SRX119416
Plasmodium falciparum 3D7	19159/19160	LR_56_Pfalciparum	79066	01262011_AM_4cell.A01.3	00005483255000000011502740413111.7.1.0	23224.WR27903.LR_56_Pfalciparum.01262011_AM_4cell.S	43541	SRX119416
Plasmodium falciparum 3D7	19159/19160	LR_56_Pfalciparum	79066	01262011_AM_4cell.A01.4	00005224255000000011502740413110.0.1.0	23224.WR27903.LR_56_Pfalciparum.01262011_AM_4cell.S	43541	SRX119416
Plasmodium falciparum 3D7	19159/19160	LR_56_Pfalciparum	79066	01262011_PM_4cell.B01.1	00005224255000000011502740413110.1.1.0	23224.WR27903.LR_56_Pfalciparum.01262011_PM_4cell.S	43541	SRX119398
Plasmodium falciparum 3D7	19159/19160	LR_56_Pfalciparum	79066	01262011_PM_4cell.B01.2	00005224255000000011502740413110.2.1.0	23224.WR27903.LR_56_Pfalciparum.01262011_PM_4cell.S	43541	SRX119398
Plasmodium falciparum 3D7	19159/19160	LR_56_Pfalciparum	79066	01262011_PM_4cell.B01.3	00005224255000000011502740413110.3.1.0	23224.WR27903.LR_56_Pfalciparum.01262011_PM_4cell.S	43541	SRX119398
Plasmodium falciparum 3D7	19159/19160	LR_56_Pfalciparum	79066	01262011_PM_4cell.B01.4	00005224255000000011502740413110.4.1.0	23224.WR27903.LR_56_Pfalciparum.01262011_PM_4cell.S	43541	SRX119398
Plasmodium falciparum 3D7	19164	LR_66_Pfalciparum	79066	02252011_AM_9cell.A01.1	10007998255450000031500480520116.7.1.0	23224.WR27903.LR_66_Pfalciparum.02252011_AM_9cell.S	43541	SRX119389
Plasmodium falciparum 3D7	19164	LR_66_Pfalciparum	79066	02252011_AM_9cell.A01.1	10007998255450000031500480520116.7.2.0	23224.WR27903.LR_66_Pfalciparum.02252011_AM_9cell.S	43541	SRX119389
Plasmodium falciparum 3D7	19164	LR_66_Pfalciparum	79066	02252011_AM_9cell.A01.2	10007987255450000031500480520110.0.1.0	23224.WR27903.LR_66_Pfalciparum.02252011_AM_9cell.S	43541	SRX119389
Plasmodium falciparum 3D7	19164	LR_66_Pfalciparum	79066	02252011_AM_9cell.A01.2	10007987255450000031500480520110.0.2.0	23224.WR27903.LR_66_Pfalciparum.02252011_AM_9cell.S	43541	SRX119389
Plasmodium falciparum 3D7	19164	LR_66_Pfalciparum	79066	02252011_AM_9cell.A01.3	10007987255450000031500480520110.1.1.0	23224.WR27903.LR_66_Pfalciparum.02252011_AM_9cell.S	43541	SRX119389
Plasmodium falciparum 3D7	19164	LR_66_Pfalciparum	79066	02252011_AM_9cell.A01.3	10007987255450000031500480520110.1.2.0	23224.WR27903.LR_66_Pfalciparum.02252011_AM_9cell.S	43541	SRX119389
Plasmodium falciparum 3D7	19164	LR_66_Pfalciparum	79066	02252011_AM_9cell.A01.4	10007987255450000031500480520110.2.1.0	23224.WR27903.LR_66_Pfalciparum.02252011_AM_9cell.S	43541	SRX119389
Plasmodium falciparum 3D7	19164	LR_66_Pfalciparum	79066	02252011_AM_9cell.A01.5	10007987255450000031500480520110.3.1.0	23224.WR27903.LR_66_Pfalciparum.02252011_AM_9cell.S	43541	SRX119389
Plasmodium falciparum 3D7	19164	LR_66_Pfalciparum	79066	02252011_AM_9cell.A01.5	10007987255450000031500480520110.3.2.0	23224.WR27903.LR_66_Pfalciparum.02252011_AM_9cell.S	43541	SRX119389
Plasmodium falciparum 3D7	19164	LR_66_Pfalciparum	79066	02252011_AM_9cell.A01.6	10007987255450000031500480520110.4.1.0	23224.WR27903.LR_66_Pfalciparum.02252011_AM_9cell.S	43541	SRX119389
Plasmodium falciparum 3D7	19164	LR_66_Pfalciparum	79066	02252011_AM_9cell.A01.6	10007987255450000031500480520110.4.2.0	23224.WR27903.LR_66_Pfalciparum.02252011_AM_9cell.S	43541	SRX119389
Plasmodium falciparum 3D7	19164	LR_66_Pfalciparum	79066	03012011_AM_6cell.A01.1	10008172255340000031500490522118.6.1.0	23224.WR27903.LR_66_Pfalciparum.03012011_AM_6cell.S	43541	SRX119373
Plasmodium falciparum 3D7	19164	LR_66_Pfalciparum	79066	03012011_AM_6cell.A01.1	10008172255340000031500490522118.6.2.0	23224.WR27903.LR_66_Pfalciparum.03012011_AM_6cell.S	43541	SRX119373
Plasmodium falciparum 3D7	19164	LR_66_Pfalciparum	79066	03012011_AM_6cell.A01.2	10008172255340000031500490522118.7.1.0	23224.WR27903.LR_66_Pfalciparum.03012011_AM_6cell.S	43541	SRX119373
Plasmodium falciparum 3D7	19164	LR_66_Pfalciparum	79066	03012011_AM_6cell.A01.2	10008172255340000031500490522118.7.2.0	23224.WR27903.LR_66_Pfalciparum.03012011_AM_6cell.S	43541	SRX119373
Plasmodium falciparum 3D7	19164	LR_66_Pfalciparum	79066	03012011_AM_6cell.A01.3	10008162255450000031500490522117.0.1.0	23224.WR27903.LR_66_Pfalciparum.03012011_AM_6cell.S	43541	SRX119373
Plasmodium falciparum 3D7	19164	LR_66_Pfalciparum	79066	03012011_AM_6cell.A01.3	10008162255450000031500490522117.0.2.0	23224.WR27903.LR_66_Pfalciparum.03012011_AM_6cell.S	43541	SRX119373
Plasmodium falciparum 3D7	19164	LR_66_Pfalciparum	79066	03022011_AM_6cell.A01.1	10008162255450000031500490522117.4.1.0	23224.WR27903.LR_66_Pfalciparum.03022011_AM_6cell.S	43541	SRX119403
Plasmodium falciparum 3D7	19164	LR_67_Pfalciparum	79066	02252011_AM_9cell.B01.1	10007987255450000031500480520110.5.1.0	23224.WR27903.LR_67_Pfalciparum.02252011_AM_9cell.S	43541	SRX119386
Plasmodium falciparum 3D7	19164	LR_67_Pfalciparum	79066	02252011_AM_9cell.B01.1	10007987255450000031500480520110.5.2.0	23224.WR27903.LR_67_Pfalciparum.02252011_AM_9cell.S	43541	SRX119386
Plasmodium falciparum 3D7	19164	LR_67_Pfalciparum	79066	02252011_AM_9cell.B01.2	10007987255450000031500480520110.6.1.0	23224.WR27903.LR_67_Pfalciparum.02252011_AM_9cell.S	43541	SRX119386
Plasmodium falciparum 3D7	19164	LR_67_Pfalciparum	79066	02252011_AM_9cell.B01.2	10007987255450000031500480520110.6.2.0	23224.WR27903.LR_67_Pfalciparum.02252011_AM_9cell.S	43541	SRX119386
Plasmodium falciparum 3D7	19164	LR_67_Pfalciparum	79066	02252011_AM_9cell.B01.3	10007987255450000031500480520110.7.1.0	23224.WR27903.LR_67_Pfalciparum.02252011_AM_9cell.S	43541	SRX119386
Plasmodium falciparum 3D7	19164	LR_67_Pfalciparum	79066	02252011_AM_9cell.B01.3	10007987255450000031500480520110.7.2.0	23224.WR27903.LR_67_Pfalciparum.02252011_AM_9cell.S	43541	SRX119386
Plasmodium falciparum 3D7	19164	LR_67_Pfalciparum	79066	03012011_AM_6cell.B01.1	10008162255450000031500490522117.1.1.0	23224.WR27903.LR_67_Pfalciparum.03012011_AM_6cell.S	43541	SRX119372
Plasmodium falciparum 3D7	19164	LR_67_Pfalciparum	79066	03012011_AM_6cell.B01.1	10008162255450000031500490522117.1.2.0	23224.WR27903.LR_67_Pfalciparum.03012011_AM_6cell.S	43541	SRX119372
Plasmodium falciparum 3D7	19164	LR_67_Pfalciparum	79066	03012011_AM_6cell.B01.2	10008162255450000031500490522117.2.1.0	23224.WR27903.LR_67_Pfalciparum.03012011_AM_6cell.S	43541	SRX119372
Plasmodium falciparum 3D7	19164	LR_67_Pfalciparum	79066	03012011_AM_6cell.B01.2	10008162255450000031500490522117.2.2.0	23224.WR27903.LR_67_Pfalciparum.03012011_AM_6cell.S	43541	SRX119372
Plasmodium falciparum 3D7	19164	LR_67_Pfalciparum	79066	03012011_AM_6cell.B01.3	10008162255450000031500490522117.3.1.0	23224.WR27903.LR_67_Pfalciparum.03012011_AM_6cell.S	43541	SRX119372
Plasmodium falciparum 3D7	19164	LR_67_Pfalciparum	79066	03012011_AM_6cell.B01.3	10008162255450000031500490522117.3.2.0	23224.WR27903.LR_67_Pfalciparum.03012011_AM_6cell.S	43541	SRX119372
Plasmodium falciparum 3D7	19164	LR_67_Pfalciparum	79066	03032011_PM_3cell.B01.1	10008162255450000031500490522117.6.1.0	23224.WR27903.LR_67_Pfalciparum.03032011_PM_3cell.S	43541	SRX119378
Plasmodium falciparum 3D7	19164	LR_67_Pfalciparum	79066	03032011_PM_3cell.B01.1	10008162255450000031500490522117.6.2.0	23224.WR27903.LR_67_Pfalciparum.03032011_PM_3cell.S	43541	SRX119378
Plasmodium falciparum 3D7	19164	LR_67_Pfalciparum	79066	03032011_PM_3cell.B01.2	10008162255450000031500490522117.7.1.0	23224.WR27903.LR_67_Pfalciparum.03032011_PM_3cell.S	43541	SRX119378
Plasmodium falciparum 3D7	19164	LR_67_Pfalciparum	79066	03032011_PM_3cell.B01.2	10008162255450000031500490522117.7.2.0	23224.WR27903.LR_67_Pfalciparum.03032011_PM_3cell.S	43541	SRX119378
Plasmodium falciparum 3D7	19164	LR_67_Pfalciparum	79066	03032011_PM_3cell.B01.3	10008160255450000031500490522119.0.1.0	23224.WR27903.LR_67_Pfalciparum.03032011_PM_3cell.S	43541	SRX119378
Plasmodium falciparum 3D7	19164	LR_67_Pfalciparum	79066	03032011_PM_3cell.B01.3	10008160255450000031500490522119.0.2.0	23224.WR27903.LR_67_Pfalciparum.03032011_PM_3cell.S	43541	SRX119378
Plasmodium falciparum 3D7	19164	LR_79_Pfalciparum	87425	04072011_9cell.A01.1	10008236255540000031500440519118.0.1.0	23224.WR24695.LR_79_Pfalciparum.04072011_9cell.S	43541	SRX119376
Plasmodium falciparum 3D7	19164	LR_79_Pfalciparum	87425	04072011_9cell.A01.1	10008236255540000031500440519118.0.2.0	23224.WR24695.LR_79_Pfalciparum.04072011_9cell.S	43541	SRX119376
Plasmodium falciparum 3D7	19164	LR_79_Pfalciparum	87425	04072011_9cell.A01.2	10008236255540000031500440519118.1.1.0	23224.WR24695.LR_79_Pfalciparum.04072011_9cell.S	43541	SRX119376
Plasmodium falciparum 3D7	19164	LR_79_Pfalciparum	87425	04072011_9cell.A01.2	10008236255540000031500440519118.1.2.0	23224.WR24695.LR_79_Pfalciparum.04072011_9cell.S	43541	SRX119376
Plasmodium falciparum 3D7	19164	LR_79_Pfalciparum	87425	04072011_9cell.A01.3	10008236255540000031500440519118.2.1.0	23224.WR24695.LR_79_Pfalciparum.04072011_9cell.S	43541	SRX119376
Plasmodium falciparum 3D7	19164	LR_79_Pfalciparum	87425	04072011_9cell.A01.3	10008236255540000031500440519118.2.2.0	23224.WR24695.LR_79_Pfalciparum.04072011_9cell.S	43541	SRX119376
Plasmodium falciparum 3D7	19164	LR_79_Pfalciparum	87425	04072011_9cell.A01.4	10008236255540000031500440519118.3.1.0	23224.WR24695.LR_79_Pfalciparum.04072011_9cell.S	43541	SRX119376
Plasmodium falciparum 3D7	19164	LR_79_Pfalciparum	87425	04072011_9cell.A01.4	10008236255540000031500440519118.3.2.0	23224.WR24695.LR_79_Pfalciparum.04072011_9cell.S	43541	SRX119376
Plasmodium falciparum 3D7	19164	LR_79_Pfalciparum	87425	04072011_9cell.A01.5	10008236255540000031500440519118.4.1.0	23224.WR24695.LR_79_Pfalciparum.04072011_9cell.S	43541	SRX119376
Plasmodium falciparum 3D7	19164	LR_79_Pfalciparum	87425	04072011_9cell.A01.5	10008236255540000031500440519118.4.2.0	23224.WR24695.LR_79_Pfalciparum.04072011_9cell.S	43541	SRX119376
Plasmodium falciparum 3D7	19164	LR_79_Pfalciparum	87425	04072011_9cell.A01.6	10008236255540000031500440519118.5.1.0	23224.WR24695.LR_79_Pfalciparum.04072011_9cell.S	43541	SRX119376
Plasmodium falciparum 3D7	19164	LR_79_Pfalciparum	87425	04072011_9cell.A01.6	10008236255540000031500440519118.5.2.0	23224.WR24695.LR_79_Pfalciparum.04072011_9cell.S	43541	SRX119376
Plasmodium falciparum 3D7	19164	LR_79_Pfalciparum	87425	04082011_6cell.A01.1	10008171255540000031500440519112.2.1.0	23224.WR24695.LR_79_Pfalciparum.04082011_6cell.S	43541	SRX119384
Plasmodium falciparum 3D7	19164	LR_79_Pfalciparum	87425	04082011_6cell.A01.1	10008171255540000031500440519112.2.2.0	23224.WR24695.LR_79_Pfalciparum.04082011_6cell.S	43541	SRX119384
Plasmodium falciparum 3D7	19164	LR_79_Pfalciparum	87425	04082011_6cell.A01.2	10008171255540000031500440519112.3.1.0	23224.WR24695.LR_79_Pfalciparum.04082011_6cell.S	43541	SRX119384
Plasmodium falciparum 3D7	19164	LR_79_Pfalciparum	87425	04082011_6cell.A01.2	10008171255540000031500440519112.3.2.0	23224.WR24695.LR_79_Pfalciparum.04082011_6cell.S	43541	SRX119384
Plasmodium falciparum 3D7	19164	LR_79_Pfalciparum	87425	04082011_6cell.A01.3	10008171255540000031500440519112.4.1.0	23224.WR24695.LR_79_Pfalciparum.04082011_6cell.S	43541	SRX119384
Plasmodium falciparum 3D7	19164	LR_79_Pfalciparum	87425	04082011_6cell.A01.3	10008171255540000031500440519112.4.2.0	23224.WR24695.LR_79_Pfalciparum.04082011_6cell.S	43541	SRX119384
Plasmodium falciparum 3D7	19164	LR_79_Pfalciparum	87425	04082011_6cell.A01.4	10008171255540000031500440519112.5.1.0	23224.WR24695.LR_79_Pfalciparum.04082011_6cell.S	43541	SRX119384
Plasmodium falciparum 3D7	19164	LR_79_Pfalciparum	87425	04082011_6cell.A01.4	10008171255540000031500440519112.5.2.0	23224.WR24695.LR_79_Pfalciparum.04082011_6cell.S	43541	SRX119384
Plasmodium falciparum 3D7	19164	LR_79_Pfalciparum	87425	04082011_6cell.A01.5	10008171255540000031500440519112.6.1.0	23224.WR24695.LR_79_Pfalciparum.04082011_6cell.S	43541	SRX119384
Plasmodium falciparum 3D7	19164	LR_79_Pfalciparum	87425	04082011_6cell.A01.5	10008171255540000031500440519112.6.2.0	23224.WR24695.LR_79_Pfalciparum.04082011_6cell.S	43541	SRX119384
Plasmodium falciparum 3D7	19164	LR_79_Pfalciparum	87425	04082011_6cell.A01.6	10008171255540000031500440519112.7.1.0	23224.WR24695.LR_79_Pfalciparum.04082011_6cell.S	43541	SRX119384
Plasmodium falciparum 3D7	19164	LR_79_Pfalciparum	87425	04082011_6cell.A01.6	10008171255540000031500440519112.7.2.0	23224.WR24695.LR_79_Pfalciparum.04082011_6cell.S	43541	SRX119384
Plasmodium falciparum 3D7	19164	LR_79_Pfalciparum	87425	04112011_6cell.A01.1	10008153255540000031500440519116.0.1.0	23224.WR24695.LR_79_Pfalciparum.04112011_6cell.S	43541	SRX119383
Plasmodium falciparum 3D7	19164	LR_79_Pfalciparum	87425	04112011_6cell.A01.1	10008153255540000031500440519116.0.2.0	23224.WR24695.LR_79_Pfalciparum.04112011_6cell.S	43541	SRX119383
Plasmodium falciparum 3D7	19164	LR_79_Pfalciparum	87425	04112011_6cell.A01.2	10008153255540000031500440519116.1.1.0	23224.WR24695.LR_79_Pfalciparum.04112011_6cell.S	43541	SRX119383
Plasmodium falciparum 3D7	19164	LR_79_Pfalciparum	87425	04112011_6cell.A01.2	10008153255540000031500440519116.1.2.0	23224.WR24695.LR_79_Pfalciparum.04112011_6cell.S	43541	SRX119383
Plasmodium falciparum 3D7	19164	LR_79_Pfalciparum	87425	04112011_6cell.A01.3	10008153255540000031500440519116.2.1.0	23224.WR24695.LR_79_Pfalciparum.04112011_6cell.S	43541	SRX119383
Plasmodium falciparum 3D7	19164	LR_79_Pfalciparum	87425	04112011_6cell.A01.3	10008153255540000031500440519116.2.2.0	23224.WR24695.LR_79_Pfalciparum.04112011_6cell.S	43541	SRX119383
Plasmodium falciparum 3D7	19164	LR_79_Pfalciparum	87425	04112011_6cell.A01.4	10008153255540000031500440519116.3.1.0	23224.WR24695.LR_79_Pfalciparum.04112011_6cell.S	43541	SRX119383
Plasmodium falciparum 3D7	19164	LR_79_Pfalciparum	87425	04112011_6cell.A01.4	10008153255540000031500440519116.3.2.0	23224.WR24695.LR_79_Pfalciparum.04112011_6cell.S	43541	SRX119383
Plasmodium falciparum 3D7	19164	LR_79_Pfalciparum	87425	04112011_6cell.A01.5	10008153255540000031500440519116.4.1.0	23224.WR24695.LR_79_Pfalciparum.04112011_6cell.S	43541	SRX119383
Plasmodium falciparum 3D7	19164	LR_79_Pfalciparum	87425	04112011_6cell.A01.5	10008153255540000031500440519116.4.2.0	23224.WR24695.LR_79_Pfalciparum.04112011_6cell.S	43541	SRX119383
Plasmodium falciparum 3D7	19164	LR_79_Pfalciparum	87425	04112011_6cell.A01.6	10008153255540000031500440519116.5.1.0	23224.WR24695.LR_79_Pfalciparum.04112011_6cell.S	43541	SRX119383
Plasmodium falciparum 3D7	19164	LR_79_Pfalciparum	87425	04112011_6cell.A01.6	10008153255540000031500440519116.5.2.0	23224.WR24695.LR_79_Pfalciparum.04112011_6cell.S	43541	SRX119383
Plasmodium falciparum 3D7	19164	LR_79_Pfalciparum	87425	04122011_6cell_2.A01.1	10010540255650000031504000622118.0.1.0	23224.WR24695.LR_79_Pfalciparum.04122011_6cell_2.S	43541	SRX119379
Plasmodium falciparum 3D7	19164	LR_79_Pfalciparum	87425	04122011_6cell_2.A01.1	10010540255650000031504000622118.0.2.0	23224.WR24695.LR_79_Pfalciparum.04122011_6cell_2.S	43541	SRX119379
Plasmodium falciparum 3D7	19164	LR_79_Pfalciparum	87425	04122011_6cell_2.A01.2	10010540255650000031504000622118.1.1.0	23224.WR24695.LR_79_Pfalciparum.04122011_6cell_2.S	43541	SRX119379
Plasmodium falciparum 3D7	19164	LR_79_Pfalciparum	87425	04122011_6cell_2.A01.2	10010540255650000031504000622118.1.2.0	23224.WR24695.LR_79_Pfalciparum.04122011_6cell_2.S	43541	SRX119379
Plasmodium falciparum 3D7	19164	LR_79_Pfalciparum	87425	04122011_6cell_2.A01.3	10010540255650000031504000622118.2.1.0	23224.WR24695.LR_79_Pfalciparum.04122011_6cell_2.S	43541	SRX119379
Plasmodium falciparum 3D7	19164	LR_79_Pfalciparum	87425	04122011_6cell_2.A01.3	10010540255650000031504000622118.2.2.0	23224.WR24695.LR_79_Pfalciparum.04122011_6cell_2.S	43541	SRX119379
Plasmodium falciparum 3D7	19164	LR_79_Pfalciparum	87425	04122011_6cell_2.A01.4	10010540255650000031504000622118.3.1.0	23224.WR24695.LR_79_Pfalciparum.04122011_6cell_2.S	43541	SRX119379
Plasmodium falciparum 3D7	19164	LR_79_Pfalciparum	87425	04122011_6cell_2.A01.4	10010540255650000031504000622118.3.2.0	23224.WR24695.LR_79_Pfalciparum.04122011_6cell_2.S	43541	SRX119379
Plasmodium falciparum 3D7	19164	LR_79_Pfalciparum	87425	04122011_6cell_2.A01.5	10010540255650000031504000622118.4.1.0	23224.WR24695.LR_79_Pfalciparum.04122011_6cell_2.S	43541	SRX119379
Plasmodium falciparum 3D7	19164	LR_79_Pfalciparum	87425	04122011_6cell_2.A01.5	10010540255650000031504000622118.4.2.0	23224.WR24695.LR_79_Pfalciparum.04122011_6cell_2.S	43541	SRX119379
Plasmodium falciparum 3D7	19164	LR_79_Pfalciparum	87425	04122011_6cell_2.A01.6	10010540255650000031504000622118.5.1.0	23224.WR24695.LR_79_Pfalciparum.04122011_6cell_2.S	43541	SRX119379
Plasmodium falciparum 3D7	19164	LR_79_Pfalciparum	87425	04122011_6cell_2.A01.6	10010540255650000031504000622118.5.2.0	23224.WR24695.LR_79_Pfalciparum.04122011_6cell_2.S	43541	SRX119379
Plasmodium falciparum 3D7	19164	LR_79_Pfalciparum	87425	04142011_8cell_2.C01.1	10010524255640000031504000622113.6.1.0	23224.WR24695.LR_79_Pfalciparum.04142011_8cell_2.S	43541	SRX119369
Plasmodium falciparum 3D7	19164	LR_79_Pfalciparum	87425	04142011_8cell_2.C01.1	10010524255640000031504000622113.6.2.0	23224.WR24695.LR_79_Pfalciparum.04142011_8cell_2.S	43541	SRX119369
Plasmodium falciparum 3D7	19164	LR_79_Pfalciparum	87425	04142011_8cell_2.C01.2	10010524255640000031504000622113.7.1.0	23224.WR24695.LR_79_Pfalciparum.04142011_8cell_2.S	43541	SRX119369
Plasmodium falciparum 3D7	19164	LR_79_Pfalciparum	87425	04142011_8cell_2.C01.2	10010524255640000031504000622113.7.2.0	23224.WR24695.LR_79_Pfalciparum.04142011_8cell_2.S	43541	SRX119369
Plasmodium falciparum 3D7	19164	LR_79_Pfalciparum	87425	04152011_8cell.C01.1	10010153255640000031504000622119.6.1.0	23224.WR24695.LR_79_Pfalciparum.04152011_8cell.S	43541	SRX119409
Plasmodium falciparum 3D7	19164	LR_79_Pfalciparum	87425	04152011_8cell.C01.1	10010153255640000031504000622119.6.2.0	23224.WR24695.LR_79_Pfalciparum.04152011_8cell.S	43541	SRX119409
Plasmodium falciparum 3D7	19164	LR_79_Pfalciparum	87425	04152011_8cell.C01.2	10010153255640000031504000622119.7.1.0	23224.WR24695.LR_79_Pfalciparum.04152011_8cell.S	43541	SRX119409
Plasmodium falciparum 3D7	19164	LR_79_Pfalciparum	87425	04152011_8cell.C01.2	10010153255640000031504000622119.7.2.0	23224.WR24695.LR_79_Pfalciparum.04152011_8cell.S	43541	SRX119409
Plasmodium falciparum 3D7	19164	LR_79_Pfalciparum	87425	04062011_6cell.B01.1	10008230255540000031500440519114.5.1.0	23224.WR24695.LR_79_Pfalciparum_0.3nM.04062011_6cell.S	43541	SRX119401
Plasmodium falciparum 3D7	19164	LR_79_Pfalciparum	87425	04062011_6cell.B01.1	10008230255540000031500440519114.5.2.0	23224.WR24695.LR_79_Pfalciparum_0.3nM.04062011_6cell.S	43541	SRX119401
Plasmodium falciparum 3D7	19164	LR_79_Pfalciparum	87425	04062011_6cell.B01.2	10008230255540000031500440519114.6.1.0	23224.WR24695.LR_79_Pfalciparum_0.3nM.04062011_6cell.S	43541	SRX119401
Plasmodium falciparum 3D7	19164	LR_79_Pfalciparum	87425	04062011_6cell.B01.2	10008230255540000031500440519114.6.2.0	23224.WR24695.LR_79_Pfalciparum_0.3nM.04062011_6cell.S	43541	SRX119401
Plasmodium falciparum 3D7	19164	LR_79_Pfalciparum	87425	04062011_6cell.B01.3	10008230255540000031500440519114.7.1.0	23224.WR24695.LR_79_Pfalciparum_0.3nM.04062011_6cell.S	43541	SRX119401
Plasmodium falciparum 3D7	19164	LR_79_Pfalciparum	87425	04062011_6cell.B01.3	10008230255540000031500440519114.7.2.0	23224.WR24695.LR_79_Pfalciparum_0.3nM.04062011_6cell.S	43541	SRX119401
Plasmodium falciparum 3D7	19164	LR_79_Pfalciparum	87425	04062011_6cell.A01.1	10008230255540000031500440519114.2.1.0	23224.WR24695.LR_79_Pfalciparum_0.75nM.04062011_6cell.S	43541	SRX119415
Plasmodium falciparum 3D7	19164	LR_79_Pfalciparum	87425	04062011_6cell.A01.1	10008230255540000031500440519114.2.2.0	23224.WR24695.LR_79_Pfalciparum_0.75nM.04062011_6cell.S	43541	SRX119415
Plasmodium falciparum 3D7	19164	LR_79_Pfalciparum	87425	04062011_6cell.A01.2	10008230255540000031500440519114.3.1.0	23224.WR24695.LR_79_Pfalciparum_0.75nM.04062011_6cell.S	43541	SRX119415
Plasmodium falciparum 3D7	19164	LR_79_Pfalciparum	87425	04062011_6cell.A01.2	10008230255540000031500440519114.3.2.0	23224.WR24695.LR_79_Pfalciparum_0.75nM.04062011_6cell.S	43541	SRX119415
Plasmodium falciparum 3D7	19164	LR_79_Pfalciparum	87425	04062011_6cell.A01.3	10008230255540000031500440519114.4.1.0	23224.WR24695.LR_79_Pfalciparum_0.75nM.04062011_6cell.S	43541	SRX119415
Plasmodium falciparum 3D7	19164	LR_79_Pfalciparum	87425	04062011_6cell.A01.3	10008230255540000031500440519114.4.2.0	23224.WR24695.LR_79_Pfalciparum_0.75nM.04062011_6cell.S	43541	SRX119415
Plasmodium falciparum 3D7	19164	LR_79_Pfalciparum	87425	04052011_6cell.B01.1	10008130255540000031500440519115.7.1.0	23224.WR24695.LR_79_Pfalciparum_1.5nM.04052011_6cell.S	43541	SRX119402
Plasmodium falciparum 3D7	19164	LR_79_Pfalciparum	87425	04052011_6cell.B01.1	10008130255540000031500440519115.7.2.0	23224.WR24695.LR_79_Pfalciparum_1.5nM.04052011_6cell.S	43541	SRX119402
Plasmodium falciparum 3D7	19164	LR_79_Pfalciparum	87425	04052011_6cell.B01.2	10008230255540000031500440519114.0.1.0	23224.WR24695.LR_79_Pfalciparum_1.5nM.04052011_6cell.S	43541	SRX119402
Plasmodium falciparum 3D7	19164	LR_79_Pfalciparum	87425	04052011_6cell.B01.2	10008230255540000031500440519114.0.2.0	23224.WR24695.LR_79_Pfalciparum_1.5nM.04052011_6cell.S	43541	SRX119402
Plasmodium falciparum 3D7	19164	LR_79_Pfalciparum	87425	04052011_6cell.B01.3	10008230255540000031500440519114.1.1.0	23224.WR24695.LR_79_Pfalciparum_1.5nM.04052011_6cell.S	43541	SRX119402
Plasmodium falciparum 3D7	19164	LR_79_Pfalciparum	87425	04052011_6cell.B01.3	10008230255540000031500440519114.1.2.0	23224.WR24695.LR_79_Pfalciparum_1.5nM.04052011_6cell.S	43541	SRX119402
Plasmodium falciparum 3D7	19164	LR_79_Pfalciparum	87425	04052011_6cell.A01.1	10008130255540000031500440519115.4.1.0	23224.WR24695.LR_79_Pfalciparum_3nM.04052011_6cell.S	43541	SRX119385
Plasmodium falciparum 3D7	19164	LR_79_Pfalciparum	87425	04052011_6cell.A01.1	10008130255540000031500440519115.4.2.0	23224.WR24695.LR_79_Pfalciparum_3nM.04052011_6cell.S	43541	SRX119385
Plasmodium falciparum 3D7	19164	LR_79_Pfalciparum	87425	04052011_6cell.A01.2	10008130255540000031500440519115.5.1.0	23224.WR24695.LR_79_Pfalciparum_3nM.04052011_6cell.S	43541	SRX119385
Plasmodium falciparum 3D7	19164	LR_79_Pfalciparum	87425	04052011_6cell.A01.2	10008130255540000031500440519115.5.2.0	23224.WR24695.LR_79_Pfalciparum_3nM.04052011_6cell.S	43541	SRX119385
Plasmodium falciparum 3D7	19164	LR_79_Pfalciparum	87425	04052011_6cell.A01.3	10008130255540000031500440519115.6.1.0	23224.WR24695.LR_79_Pfalciparum_3nM.04052011_6cell.S	43541	SRX119385
Plasmodium falciparum 3D7	19164	LR_79_Pfalciparum	87425	04052011_6cell.A01.3	10008130255540000031500440519115.6.2.0	23224.WR24695.LR_79_Pfalciparum_3nM.04052011_6cell.S	43541	SRX119385

## Sheet: #4 MiSeq E. coli K12 MG1655
FLOWCELL_BARCODE	LANE	LIBRARY_NAME	PROJECT	SAMPLE_ALIAS	WORK_REQUEST_ID	NCBI BioProject	Experiment Accession	Run Accession
A06HA	1	Solexa-74706	D1121	MG1655(+CHLOR)#2	27264	40075	SRX160305	SRR522163
A0B0R	1	Solexa-80894	D1635	MG1655(+CHLOR)#2	28651	40075	SRX158901	SRR519925
A0B16	1	Solexa-80888	D1635	MG1655(+CHLOR)#2	28651	40075	SRX158902	SRR519926

## Sheet: #5 Ion Torrent E. coli
BioProject	BioSample	Accession
PRJNA167265	SRS345601	SRX202786

## Sheet: #6 PacBio E. coli
Organism	Job ID	Library	GSSR ID	Receptacle Barcode	Lane/Region	Experiment Alias	NCBI Entrez Genome Project ID	Experiment Accession	Run Accession
E. coli MG1655	19152	LR_1_Ecoli	29195.1	Validation_09272010_AM_Ecoli.A01.1	00000448255000000011500681101103.0.0.0	16184.WR27894.LR_1_EColi.Validation_09202010_E.Coli.S	40075	SRX110079	SRR387261
E. coli MG1655	19152	LR_2_Ecoli	29195.1	Validation_09212010_PM.A01.1	00000448255000000011500681101103.5.0.0	16184.WR27894.LR_2_EColi.Validation_09212010_PM.S	40075	SRX110082	SRR387270
E. coli MG1655	19152	LR_2_Ecoli	29195.1	Validation_09212010_PM.A01.2	00000448255000000011500681101103.6.0.0	16184.WR27894.LR_2_EColi.Validation_09212010_PM.S	40075	SRX110082	SRR387275
E. coli MG1655	19152	LR_2_Ecoli	29195.1	Validation_09222010_EColi.A01.1	00000412255000000011500681101108.1.0.0	16184.WR27894.LR_2_EColi.Validation_09222010_EColi.S	40075	SRX110074	SRR387250
E. coli MG1655	19152	LR_2_Ecoli	29195.1	Validation_09222010_EColi.A01.2	00000412255000000011500681101108.2.0.0	16184.WR27894.LR_2_EColi.Validation_09222010_EColi.S	40075	SRX110074	SRR387267
E. coli MG1655	19152	LR_6_Ecoli	29195.1	09272010_PM_4cell.A01.1	00000771255000000011500751203107.0.0.0	16184.WR27894.LR_6_Ecoli.09272010_PM_4cell.S	40075	SRX109921	SRR387165
E. coli MG1655	19152	LR_6_Ecoli	29195.1	09272010_PM_4cell.A01.2	00000771255000000011500751203107.1.0.0	16184.WR27894.LR_6_Ecoli.09272010_PM_4cell.S	40075	SRX109921	SRR386941
E. coli MG1655	19152	LR_6_Ecoli	29195.1	09272010_PM_4cell.A01.3	00000771255000000011500751203107.2.0.0	16184.WR27894.LR_6_Ecoli.09272010_PM_4cell.S	40075	SRX109921	SRR387017
E. coli MG1655	19152	LR_6_Ecoli	29195.1	09272010_PM_4cell.A01.4	00000771255000000011500751203107.3.0.0	16184.WR27894.LR_6_Ecoli.09272010_PM_4cell.S	40075	SRX109921	SRR387134
E. coli MG1655	19152	LR_6_Ecoli	29195.1	09282010_AM_4cell.A01.1	00000771255000000011500751203107.4.0.0	16184.WR27894.LR_6_Ecoli.09282010_AM_4cell.S	40075	SRX109941	SRR387157
E. coli MG1655	19152	LR_6_Ecoli	29195.1	09282010_AM_4cell.A01.2	00000771255000000011500751203107.5.0.0	16184.WR27894.LR_6_Ecoli.09282010_AM_4cell.S	40075	SRX109941	SRR387070
E. coli MG1655	19152	LR_6_Ecoli	29195.1	09282010_AM_4cell.A01.3	00000771255000000011500751203107.6.0.0	16184.WR27894.LR_6_Ecoli.09282010_AM_4cell.S	40075	SRX109941	SRR387098
E. coli MG1655	19152	LR_6_Ecoli	29195.1	09282010_AM_4cell.A01.4	00000771255000000011500751203107.7.0.0	16184.WR27894.LR_6_Ecoli.09282010_AM_4cell.S	40075	SRX109941	SRR387094
E. coli MG1655	19152	LR_6_Ecoli	29195.1	10272010_PM_4cell.A01.1	00001975255000000011502010123113.4.0.0	16184.WR27894.LR_6_Ecoli.10272010_PM_4cell.S	40075	SRX109939	SRR387118
E. coli MG1655	19152	LR_6_Ecoli	29195.1	10272010_PM_4cell.A01.2	00001975255000000011502010123113.5.0.0	16184.WR27894.LR_6_Ecoli.10272010_PM_4cell.S	40075	SRX109939	SRR387055
E. coli MG1655	19152	LR_6_Ecoli	29195.1	Validation_09212010_PM.B01.1	00000448255000000011500681101103.7.0.0	16184.WR27894.LR_6_Ecoli.Validation_09212010_PM.S	40075	SRX110071	SRR387247
E. coli MG1655	19152	LR_6_Ecoli	29195.1	Validation_09212010_PM.B01.2	00000412255000000011500681101108.0.0.0	16184.WR27894.LR_6_Ecoli.Validation_09212010_PM.S	40075	SRX110071	SRR387281
E. coli MG1655	19152	LR_6_Ecoli	29195.1	Validation_09222010_EColi.B01.1	00000412255000000011500681101108.3.0.0	16184.WR27894.LR_6_EColi.Validation_09222010_EColi.S	40075	SRX110078	SRR387259
E. coli MG1655	19152	LR_6_Ecoli	29195.1	Validation_09222010_EColi.B01.2	00000412255000000011500681101108.4.0.0	16184.WR27894.LR_6_EColi.Validation_09222010_EColi.S	40075	SRX110078	SRR387274
E. coli MG1655	19152	LR_6_AM_Ecoli	29195.1	Validation_09232010_AM_Ecoli.A01.1	00000461255000000011500681101104.4.0.0	16184.WR27894.LR_6_AM_Ecoli.Validation_09232010_AM_Ecoli.S	40075	SRX110075	SRR387253
E. coli MG1655	19152	LR_6_AM_Ecoli	29195.1	Validation_09232010_AM_Ecoli.A01.2	00000461255000000011500681101104.5.0.0	16184.WR27894.LR_6_AM_Ecoli.Validation_09232010_AM_Ecoli.S	40075	SRX110075	SRR387251
E. coli MG1655	19152	LR_6_AM_Ecoli	29195.1	Validation_09232010_AM_Ecoli.A01.3	00000461255000000011500681101104.6.0.0	16184.WR27894.LR_6_AM_Ecoli.Validation_09232010_AM_Ecoli.S	40075	SRX110075	SRR387272
E. coli MG1655	19152	LR_6_AM_Ecoli	29195.1	Validation_09232010_AM_Ecoli.A01.4	00000461255000000011500681101104.7.0.0	16184.WR27894.LR_6_AM_Ecoli.Validation_09232010_AM_Ecoli.S	40075	SRX110075	SRR387280
E. coli MG1655	19152	LR_6_old	29195.1	Validation_09272010_AM_Ecoli.B01.1	00000775255000000011500751203103.5.0.0	16184.WR27894.LR_6_old.Validation_09272010_AM_Ecoli.S	40075	SRX110076	SRR387277
E. coli MG1655	19152	LR_6_old	29195.1	Validation_09272010_AM_Ecoli.B01.2	00000775255000000011500751203103.6.0.0	16184.WR27894.LR_6_old.Validation_09272010_AM_Ecoli.S	40075	SRX110076	SRR387252
E. coli MG1655	19152	LR-6	29195.1	Validation_09232010_PM_Ecoli.B01.1	00000412255000000011500681101108.5.0.0	16184.WR27894.LR_6.Validation_09232010_PM_Ecoli.S	40075	SRX110070	SRR387262
E. coli MG1655	19152	LR-6	29195.1	Validation_09232010_PM_Ecoli.B01.2	00000412255000000011500681101108.6.0.0	16184.WR27894.LR_6.Validation_09232010_PM_Ecoli.S	40075	SRX110070	SRR387266
E. coli MG1655	19152	LR-6	29195.1	Validation_09232010_PM_Ecoli.B01.3	00000412255000000011500681101108.7.0.0	16184.WR27894.LR_6.Validation_09232010_PM_Ecoli.S	40075	SRX110070	SRR387246
E. coli MG1655	19152	LR-6	29195.1	Validation_09232010_PM_Ecoli.B01.4	00000421255000000011500681101106.0.0.0	16184.WR27894.LR_6.Validation_09232010_PM_Ecoli.S	40075	SRX110070	SRR387264
E. coli MG1655	19152	LR-6	29195.1	Validation_09242010_AM_Ecoli.A01.1	00000421255000000011500681101106.1.0.0	16184.WR27894.LR_6.Validation_09242010_AM_Ecoli.S	40075	SRX110077	SRR387288
E. coli MG1655	19152	LR-6	29195.1	Validation_09242010_AM_Ecoli.A01.2	00000421255000000011500681101106.2.0.0	16184.WR27894.LR_6.Validation_09242010_AM_Ecoli.S	40075	SRX110077	SRR387256
E. coli MG1655	19152	LR-6	29195.1	Validation_09242010_AM_Ecoli.A01.3	00000421255000000011500681101106.3.0.0	16184.WR27894.LR_6.Validation_09242010_AM_Ecoli.S	40075	SRX110077	SRR387255
E. coli MG1655	19152	LR-6	29195.1	Validation_09242010_AM_Ecoli.A01.4	00000421255000000011500681101106.4.0.0	16184.WR27894.LR_6.Validation_09242010_AM_Ecoli.S	40075	SRX110077	SRR387276
E. coli MG1655	19152	LR-6	29195.1	Validation_09242010_PM_Ecoli.B01.1	00000775255000000011500751203103.0.0.0	16184.WR27894.LR_6.Validation_09242010_PM_Ecoli.S	40075	SRX110080	SRR387263
E. coli MG1655	19152	LR-6	29195.1	Validation_09242010_PM_Ecoli.B01.2	00000775255000000011500751203103.1.0.0	16184.WR27894.LR_6.Validation_09242010_PM_Ecoli.S	40075	SRX110080	SRR387287
E. coli MG1655	19152	LR-6	29195.1	Validation_09242010_PM_Ecoli.B01.3	00000775255000000011500751203103.2.0.0	16184.WR27894.LR_6.Validation_09242010_PM_Ecoli.S	40075	SRX110080	SRR387289
E. coli MG1655	19152	LR-6	29195.1	Validation_09242010_PM_Ecoli.B01.4	00000775255000000011500751203103.3.0.0	16184.WR27894.LR_6.Validation_09242010_PM_Ecoli.S	40075	SRX110080	SRR387279
E. coli MG1655	19153	Not_Lambda	124042	100831_4Cell_v2.B01.1	00000431255000000011500681101103.2.0.0	16184.WR26285.Not_Lambda.100831_4Cell_v2.S	40075	SRX109940	SRR387199
E. coli MG1655	19153	Not_Lambda	124042	100831_4Cell_v2.B01.2	00000431255000000011500681101103.3.0.0	16184.WR26285.Not_Lambda.100831_4Cell_v2.S	40075	SRX109940	SRR387059
E. coli MG1655	19153	Not_Lambda	124042	100901_4Cell_v3.B01.1	00000431255000000011500681101103.6.0.0	16184.WR26285.Not_Lambda.100901_4Cell_v3.S	40075	SRX109933	SRR387198
E. coli MG1655	19153	Not_Lambda	124042	100901_4Cell_v3.B01.2	00000431255000000011500681101103.7.0.0	16184.WR26285.Not_Lambda.100901_4Cell_v3.S	40075	SRX109933	SRR386978
E. coli MG1655	19153	Not_Lambda_2nd_binding	124042	100901_4Cell_v4.A01.1	00000428255000000011500681101109.0.0.0	16184.WR26285.Not_Lambda_2nd_binding.100901_4Cell_v4.S	40075	SRX109925	SRR386950
E. coli MG1655	19153	Not_Lambda_2nd_binding	124042	100901_4Cell_v4.A01.2	00000428255000000011500681101109.1.0.0	16184.WR26285.Not_Lambda_2nd_binding.100901_4Cell_v4.S	40075	SRX109925	SRR387209
E. coli MG1655	19153	Not_Lambda_2nd_binding	124042	100901_4Cell_v4.A01.3	00000428255000000011500681101109.2.0.0	16184.WR26285.Not_Lambda_2nd_binding.100901_4Cell_v4.S	40075	SRX109925	SRR387018
E. coli MG1655	19153	Validation_9032010_EColi2Run	124042	Validation_09_03_2010_E.Coli2Run.A01.1	00000445255000000011500681101106.0.0.0	16184.WR26285.Validation_9032010_EColi2Run.Validation_09_03_2010_E.Coli2Run.S	40075	SRX110069	SRR387284
E. coli MG1655	19153	Validation_9032010_EColi2Run	124042	Validation_09_03_2010_E.Coli2Run.A01.2	00000445255000000011500681101106.1.0.0	16184.WR26285.Validation_9032010_EColi2Run.Validation_09_03_2010_E.Coli2Run.S	40075	SRX110069	SRR387265
E. coli MG1655	19153	Validation_9032010_EColi2Run	124042	Validation_09_03_2010_E.Coli2Run.A01.3	00000445255000000011500681101106.2.0.0	16184.WR26285.Validation_9032010_EColi2Run.Validation_09_03_2010_E.Coli2Run.S	40075	SRX110069	SRR387257
E. coli MG1655	19153	Validation_9032010_EColi2Run	124042	Validation_09_03_2010_E.Coli2Run.A01.4	00000445255000000011500681101106.3.0.0	16184.WR26285.Validation_9032010_EColi2Run.Validation_09_03_2010_E.Coli2Run.S	40075	SRX110069	SRR387245
E. coli MG1655	19153	E_coli_07092010	124042	Validation_09_07_2010_E.Coli3Run.A01.1	00000445255000000011500681101106.4.0.0	16184.WR26285.E_coli_07092010.Validation_09_07_2010_E.Coli3Run.S	40075	SRX110081	SRR387269
E. coli MG1655	19153	E_coli_07092010	124042	Validation_09_07_2010_E.Coli3Run.A01.2	00000445255000000011500681101106.5.0.0	16184.WR26285.E_coli_07092010.Validation_09_07_2010_E.Coli3Run.S	40075	SRX110081	SRR387268
E. coli MG1655	19153	E_coli_07092010	124042	Validation_09_07_2010_E.Coli3Run.A01.3	00000445255000000011500681101106.6.0.0	16184.WR26285.E_coli_07092010.Validation_09_07_2010_E.Coli3Run.S	40075	SRX110081	SRR387282
E. coli MG1655	19155	LR_62_Ecoli	85221.1	02152011_PM_6cell.A01.1	10007954255450000031500480520112.3.1.0	16184.WR27894.LR_62_Ecoli.02152011_PM_6cell.S	40075	SRX109927	SRR386957
E. coli MG1655	19155	LR_62_Ecoli	85221.1	02152011_PM_6cell.A01.1	10007954255450000031500480520112.3.2.0	16184.WR27894.LR_62_Ecoli.02152011_PM_6cell.S	40075	SRX109927	SRR386993
E. coli MG1655	19155	LR_62_Ecoli	85221.1	02152011_PM_6cell.A01.2	10007954255450000031500480520112.4.1.0	16184.WR27894.LR_62_Ecoli.02152011_PM_6cell.S	40075	SRX109927	SRR387103
E. coli MG1655	19155	LR_62_Ecoli	85221.1	02152011_PM_6cell.A01.2	10007954255450000031500480520112.4.2.0	16184.WR27894.LR_62_Ecoli.02152011_PM_6cell.S	40075	SRX109927	SRR387186
E. coli MG1655	19155	LR_62_Ecoli	85221.1	02152011_PM_6cell.A01.3	10007954255450000031500480520112.5.1.0	16184.WR27894.LR_62_Ecoli.02152011_PM_6cell.S	40075	SRX109927	SRR387003
E. coli MG1655	19155	LR_62_Ecoli	85221.1	02152011_PM_6cell.A01.3	10007954255450000031500480520112.5.2.0	16184.WR27894.LR_62_Ecoli.02152011_PM_6cell.S	40075	SRX109927	SRR387210
E. coli MG1655	19155	LR_62_Ecoli	85221.1	02152011_PM_6cell.B01.1	10007954255450000031500480520112.6.1.0	16184.WR27894.LR_62_Ecoli.02152011_PM_6cell.S	40075	SRX109927	SRR387142
E. coli MG1655	19155	LR_62_Ecoli	85221.1	02152011_PM_6cell.B01.1	10007954255450000031500480520112.6.2.0	16184.WR27894.LR_62_Ecoli.02152011_PM_6cell.S	40075	SRX109927	SRR387208
E. coli MG1655	19155	LR_62_Ecoli	85221.1	02152011_PM_6cell.B01.2	10007954255450000031500480520112.7.1.0	16184.WR27894.LR_62_Ecoli.02152011_PM_6cell.S	40075	SRX109927	SRR387076
E. coli MG1655	19155	LR_62_Ecoli	85221.1	02152011_PM_6cell.B01.2	10007954255450000031500480520112.7.2.0	16184.WR27894.LR_62_Ecoli.02152011_PM_6cell.S	40075	SRX109927	SRR387115
E. coli MG1655	19155	LR_62_Ecoli	85221.1	02152011_PM_6cell.B01.3	10007955255450000031500480520111.0.1.0	16184.WR27894.LR_62_Ecoli.02152011_PM_6cell.S	40075	SRX109927	SRR386981
E. coli MG1655	19155	LR_62_Ecoli	85221.1	02152011_PM_6cell.B01.3	10007955255450000031500480520111.0.2.0	16184.WR27894.LR_62_Ecoli.02152011_PM_6cell.S	40075	SRX109927	SRR387038
E. coli MG1655	19155	LR_62_Ecoli	85221.1	04212011_8cell.A01.1	10010547255650000031504000622111.0.1.0	16184.WR27894.LR_62_Ecoli.04212011_8cell.S	40075	SRX109893	SRR387024
E. coli MG1655	19155	LR_62_Ecoli	85221.1	04212011_8cell.A01.1	10010547255650000031504000622111.0.2.0	16184.WR27894.LR_62_Ecoli.04212011_8cell.S	40075	SRX109893	SRR386994
E. coli MG1655	19155	LR_62_Ecoli	85221.1	04212011_8cell.A01.2	10010547255650000031504000622111.1.1.0	16184.WR27894.LR_62_Ecoli.04212011_8cell.S	40075	SRX109893	SRR387141
E. coli MG1655	19155	LR_62_Ecoli	85221.1	04212011_8cell.A01.2	10010547255650000031504000622111.1.2.0	16184.WR27894.LR_62_Ecoli.04212011_8cell.S	40075	SRX109893	SRR387019
E. coli MG1655	19155	LR_62_Ecoli	85221.1	04212011_8cell.A01.3	10010547255650000031504000622111.2.1.0	16184.WR27894.LR_62_Ecoli.04212011_8cell.S	40075	SRX109893	SRR386995
E. coli MG1655	19155	LR_62_Ecoli	85221.1	04212011_8cell.A01.3	10010547255650000031504000622111.2.2.0	16184.WR27894.LR_62_Ecoli.04212011_8cell.S	40075	SRX109893	SRR386895
E. coli MG1655	19155	LR_62_Ecoli	85221.1	04212011_8cell.A01.4	10010547255650000031504000622111.3.1.0	16184.WR27894.LR_62_Ecoli.04212011_8cell.S	40075	SRX109893	SRR387213
E. coli MG1655	19155	LR_62_Ecoli	85221.1	04212011_8cell.A01.4	10010547255650000031504000622111.3.2.0	16184.WR27894.LR_62_Ecoli.04212011_8cell.S	40075	SRX109893	SRR387095
E. coli MG1655	19155	LR_62_Ecoli	85221.1	04212011_8cell.A01.5	10010547255650000031504000622111.4.1.0	16184.WR27894.LR_62_Ecoli.04212011_8cell.S	40075	SRX109893	SRR386926
E. coli MG1655	19155	LR_62_Ecoli	85221.1	04212011_8cell.A01.5	10010547255650000031504000622111.4.2.0	16184.WR27894.LR_62_Ecoli.04212011_8cell.S	40075	SRX109893	SRR387154
E. coli MG1655	19155	LR_62_Ecoli	85221.1	04212011_8cell.A01.6	10010547255650000031504000622111.5.1.0	16184.WR27894.LR_62_Ecoli.04212011_8cell.S	40075	SRX109893	SRR386903
E. coli MG1655	19155	LR_62_Ecoli	85221.1	04212011_8cell.A01.6	10010547255650000031504000622111.5.2.0	16184.WR27894.LR_62_Ecoli.04212011_8cell.S	40075	SRX109893	SRR387125
E. coli MG1655	19155	LR_62_Ecoli	85221.1	04212011_8cell.A01.7	10010547255650000031504000622111.6.1.0	16184.WR27894.LR_62_Ecoli.04212011_8cell.S	40075	SRX109893	SRR386899
E. coli MG1655	19155	LR_62_Ecoli	85221.1	04212011_8cell.A01.7	10010547255650000031504000622111.6.2.0	16184.WR27894.LR_62_Ecoli.04212011_8cell.S	40075	SRX109893	SRR386923
E. coli MG1655	19155	LR_62_Ecoli	85221.1	04212011_8cell.A01.8	10010547255650000031504000622111.7.1.0	16184.WR27894.LR_62_Ecoli.04212011_8cell.S	40075	SRX109893	SRR387167
E. coli MG1655	19155	LR_62_Ecoli	85221.1	04212011_8cell.A01.8	10010547255650000031504000622111.7.2.0	16184.WR27894.LR_62_Ecoli.04212011_8cell.S	40075	SRX109893	SRR386962
E. coli MG1655	19155	LR_62_Ecoli	85221.1	05162011_8cell.B01.1	10012141255640000031504110702113.7.1.0	16184.WR27894.LR_62_Ecoli.05162011_8cell.S	40075	SRX109885	SRR387137
E. coli MG1655	19155	LR_62_Ecoli	85221.1	05162011_8cell.B01.1	10012141255640000031504110702113.7.2.0	16184.WR27894.LR_62_Ecoli.05162011_8cell.S	40075	SRX109885	SRR386997
E. coli MG1655	19155	LR_62_Ecoli	85221.1	05162011_8cell.B01.2	10012147255640000031504110702117.0.1.0	16184.WR27894.LR_62_Ecoli.05162011_8cell.S	40075	SRX109885	SRR387128
E. coli MG1655	19155	LR_62_Ecoli	85221.1	05162011_8cell.B01.2	10012147255640000031504110702117.0.2.0	16184.WR27894.LR_62_Ecoli.05162011_8cell.S	40075	SRX109885	SRR387074
E. coli MG1655	19155	LR_62_Ecoli	85221.1	05162011_8cell.B01.3	10012147255640000031504110702117.1.1.0	16184.WR27894.LR_62_Ecoli.05162011_8cell.S	40075	SRX109885	SRR386887
E. coli MG1655	19155	LR_62_Ecoli	85221.1	05162011_8cell.B01.3	10012147255640000031504110702117.1.2.0	16184.WR27894.LR_62_Ecoli.05162011_8cell.S	40075	SRX109885	SRR387014
E. coli MG1655	19155	LR_62_Ecoli_0.75nM	85221.1	03082011_AM_9cell_5.B01.1	10008137255340000031500490522115.1.1.0	16184.WR27894.LR_62_Ecoli_0.75nM.03082011_AM_9cell_5.S	40075	SRX110072	SRR387286
E. coli MG1655	19155	LR_62_Ecoli_0.75nM	85221.1	03082011_AM_9cell_5.B01.1	10008137255340000031500490522115.1.2.0	16184.WR27894.LR_62_Ecoli_0.75nM.03082011_AM_9cell_5.S	40075	SRX110072	SRR387248
E. coli MG1655	19155	LR_62_Ecoli_0.75nM	85221.1	03082011_AM_9cell_5.B01.2	10008137255340000031500490522115.2.1.0	16184.WR27894.LR_62_Ecoli_0.75nM.03082011_AM_9cell_5.S	40075	SRX110072	SRR387258
E. coli MG1655	19155	LR_62_Ecoli_0.75nM	85221.1	03082011_AM_9cell_5.B01.2	10008137255340000031500490522115.2.2.0	16184.WR27894.LR_62_Ecoli_0.75nM.03082011_AM_9cell_5.S	40075	SRX110072	SRR387273
E. coli MG1655	19155	LR_62_Ecoli_0.75nM	85221.1	03082011_AM_9cell_5.B01.3	10008137255340000031500490522115.3.1.0	16184.WR27894.LR_62_Ecoli_0.75nM.03082011_AM_9cell_5.S	40075	SRX110072	SRR387254
E. coli MG1655	19155	LR_62_Ecoli_0.75nM	85221.1	03082011_AM_9cell_5.B01.3	10008137255340000031500490522115.3.2.0	16184.WR27894.LR_62_Ecoli_0.75nM.03082011_AM_9cell_5.S	40075	SRX110072	SRR387271

## Sheet: #7 MiSeq R. sphaeroides
FLOWCELL_BARCODE	LANE	LIBRARY_NAME	PROJECT	SAMPLE_ALIAS	WORK_REQUEST_ID	NCBI BioProject	Experiment Accession	Run Accession
A07MK	1	Solexa-75412	D1122	Rhodobacter LW1	27264	40077	SRX160386	SRR522246
A0B0R	1	Solexa-80893	D1632	Rhodobacter LW1	28651	40077	SRX158988	SRR520124
A0B16	1	Solexa-80887	D1632	Rhodobacter LW1	28651	40077	SRX158989	SRR520123

## Sheet: #8 Ion Torrent R. sphaeroides
BioProject	BioSample	Accession
PRJNA167265	SRS345611	SRX202807

## Sheet: #9 PacBio R. sphaeroides
Organism	Job ID	Library	GSSR ID	Receptacle Barcode	Lane/Region	Experiment Alias	NCBI Entrez Genome Project ID	Experiment Accession
Rhodobacter	19408/19409	LR_55_Rsphaeroides	17970.3	01202011_PM_8cell.B01.1	00005481255000000011502740413113.5.1.0	16181.WR27893.LR_55_Rsphaeroides.01202011_PM_8cell.S	40077	SRX109819
Rhodobacter	19408/19409	LR_55_Rsphaeroides	17970.3	01202011_PM_8cell.B01.2	00005481255000000011502740413113.6.1.0	16181.WR27893.LR_55_Rsphaeroides.01202011_PM_8cell.S	40077	SRX109819
Rhodobacter	19408/19409	LR_55_Rsphaeroides	17970.3	01202011_PM_8cell.B01.3	00005481255000000011502740413113.7.1.0	16181.WR27893.LR_55_Rsphaeroides.01202011_PM_8cell.S	40077	SRX109819
Rhodobacter	19408/19409	LR_55_Rsphaeroides	17970.3	01202011_PM_8cell.B01.4	00005291255000000011502740413112.0.1.0	16181.WR27893.LR_55_Rsphaeroides.01202011_PM_8cell.S	40077	SRX109819
Rhodobacter	19408/19409	LR_55_Rsphaeroides	17970.3	01202011_PM_8cell.C01.2	00005291255000000011502740413112.2.1.0	16181.WR27893.LR_55_Rsphaeroides.01202011_PM_8cell.S	40077	SRX109819
Rhodobacter	19408/19409	LR_55_Rsphaeroides	17970.3	01202011_PM_8cell.C01.3	00005291255000000011502740413112.3.1.0	16181.WR27893.LR_55_Rsphaeroides.01202011_PM_8cell.S	40077	SRX109819
Rhodobacter	19408/19409	LR_55_Rsphaeroides	17970.3	01202011_PM_8cell.C01.4	00005291255000000011502740413112.4.1.0	16181.WR27893.LR_55_Rsphaeroides.01202011_PM_8cell.S	40077	SRX109819
Rhodobacter	19408/19409	LR_55_Rsphaeroides	17970.3	01212011_AM_4cell.A01.1	00005291255000000011502740413112.5.1.0	16181.WR27893.LR_55_Rsphaeroides.01212011_AM_4cell.S	40077	SRX109847
Rhodobacter	19408/19409	LR_55_Rsphaeroides	17970.3	01212011_AM_4cell.A01.2	00005291255000000011502740413112.6.1.0	16181.WR27893.LR_55_Rsphaeroides.01212011_AM_4cell.S	40077	SRX109847
Rhodobacter	19408/19409	LR_55_Rsphaeroides	17970.3	01212011_AM_4cell.A01.3	00005291255000000011502740413112.7.1.0	16181.WR27893.LR_55_Rsphaeroides.01212011_AM_4cell.S	40077	SRX109847
Rhodobacter	19408/19409	LR_55_Rsphaeroides	17970.3	01212011_AM_4cell.A01.4	00005252255000000011502740413113.0.1.0	16181.WR27893.LR_55_Rsphaeroides.01212011_AM_4cell.S	40077	SRX109847
Rhodobacter	19408/19409	LR_55_Rsphaeroides	17970.3	02092011_PM_5cell.A01.1	10007872255550000031500450522111.3.1.0	16181.WR27893.LR_55_Rsphaeroides.02092011_PM_5cell.S	40077	SRX109812
Rhodobacter	19408/19409	LR_55_Rsphaeroides	17970.3	02092011_PM_5cell.A01.1	10007872255550000031500450522111.3.2.0	16181.WR27893.LR_55_Rsphaeroides.02092011_PM_5cell.S	40077	SRX109812
Rhodobacter	19408/19409	LR_55_Rsphaeroides	17970.3	02092011_PM_5cell.A01.2	10007872255550000031500450522111.4.1.0	16181.WR27893.LR_55_Rsphaeroides.02092011_PM_5cell.S	40077	SRX109812
Rhodobacter	19408/19409	LR_55_Rsphaeroides	17970.3	02092011_PM_5cell.A01.2	10007872255550000031500450522111.4.2.0	16181.WR27893.LR_55_Rsphaeroides.02092011_PM_5cell.S	40077	SRX109812
Rhodobacter	19408/19409	LR_55_Rsphaeroides	17970.3	02092011_PM_5cell.A01.3	10007872255550000031500450522111.5.1.0	16181.WR27893.LR_55_Rsphaeroides.02092011_PM_5cell.S	40077	SRX109812
Rhodobacter	19408/19409	LR_55_Rsphaeroides	17970.3	02092011_PM_5cell.A01.3	10007872255550000031500450522111.5.2.0	16181.WR27893.LR_55_Rsphaeroides.02092011_PM_5cell.S	40077	SRX109812
Rhodobacter	19408/19409	LR_55_Rsphaeroides	17970.3	02092011_PM_5cell.A01.4	10007872255550000031500450522111.6.1.0	16181.WR27893.LR_55_Rsphaeroides.02092011_PM_5cell.S	40077	SRX109812
Rhodobacter	19408/19409	LR_55_Rsphaeroides	17970.3	02092011_PM_5cell.A01.4	10007872255550000031500450522111.6.2.0	16181.WR27893.LR_55_Rsphaeroides.02092011_PM_5cell.S	40077	SRX109812
Rhodobacter	19408/19409	LR_55_Rsphaeroides	17970.3	02092011_PM_5cell.A01.5	10007872255550000031500450522111.7.1.0	16181.WR27893.LR_55_Rsphaeroides.02092011_PM_5cell.S	40077	SRX109812
Rhodobacter	19408/19409	LR_55_Rsphaeroides	17970.3	02092011_PM_5cell.A01.5	10007872255550000031500450522111.7.2.0	16181.WR27893.LR_55_Rsphaeroides.02092011_PM_5cell.S	40077	SRX109812
Rhodobacter	19408/19409	LR_55_Rsphaeroides	17970.3	02162011_PM_6cell.A01.1	10007955255450000031500480520111.1.1.0	16181.WR27893.LR_55_Rsphaeroides.02162011_PM_6cell.S	40077	SRX109830
Rhodobacter	19408/19409	LR_55_Rsphaeroides	17970.3	02162011_PM_6cell.A01.1	10007955255450000031500480520111.1.2.0	16181.WR27893.LR_55_Rsphaeroides.02162011_PM_6cell.S	40077	SRX109830
Rhodobacter	19408/19409	LR_55_Rsphaeroides	17970.3	02162011_PM_6cell.A01.2	10007955255450000031500480520111.2.1.0	16181.WR27893.LR_55_Rsphaeroides.02162011_PM_6cell.S	40077	SRX109830
Rhodobacter	19408/19409	LR_55_Rsphaeroides	17970.3	02162011_PM_6cell.A01.2	10007955255450000031500480520111.2.2.0	16181.WR27893.LR_55_Rsphaeroides.02162011_PM_6cell.S	40077	SRX109830
Rhodobacter	19408/19409	LR_55_Rsphaeroides	17970.3	02162011_PM_6cell.A01.3	10007955255450000031500480520111.3.1.0	16181.WR27893.LR_55_Rsphaeroides.02162011_PM_6cell.S	40077	SRX109830
Rhodobacter	19408/19409	LR_55_Rsphaeroides	17970.3	02162011_PM_6cell.A01.3	10007955255450000031500480520111.3.2.0	16181.WR27893.LR_55_Rsphaeroides.02162011_PM_6cell.S	40077	SRX109830
Rhodobacter	19408/19409	LR_55_Rsphaeroides	17970.3	02162011_PM_6cell.A01.4	10007955255450000031500480520111.4.1.0	16181.WR27893.LR_55_Rsphaeroides.02162011_PM_6cell.S	40077	SRX109830
Rhodobacter	19408/19409	LR_55_Rsphaeroides	17970.3	02162011_PM_6cell.A01.4	10007955255450000031500480520111.4.2.0	16181.WR27893.LR_55_Rsphaeroides.02162011_PM_6cell.S	40077	SRX109830
Rhodobacter	19408/19409	LR_55_Rsphaeroides	17970.3	02162011_PM_6cell.A01.5	10007955255450000031500480520111.5.1.0	16181.WR27893.LR_55_Rsphaeroides.02162011_PM_6cell.S	40077	SRX109830
Rhodobacter	19408/19409	LR_55_Rsphaeroides	17970.3	02162011_PM_6cell.A01.5	10007955255450000031500480520111.5.2.0	16181.WR27893.LR_55_Rsphaeroides.02162011_PM_6cell.S	40077	SRX109830
Rhodobacter	19408/19409	LR_55_Rsphaeroides	17970.3	02162011_PM_6cell.A01.6	10007955255450000031500480520111.6.1.0	16181.WR27893.LR_55_Rsphaeroides.02162011_PM_6cell.S	40077	SRX109830
Rhodobacter	19408/19409	LR_55_Rsphaeroides	17970.3	02162011_PM_6cell.A01.6	10007955255450000031500480520111.6.2.0	16181.WR27893.LR_55_Rsphaeroides.02162011_PM_6cell.S	40077	SRX109830

## Sheet: #10 HiSeq v2 Pfusion
FLOWCELL_BARCODE	LANE	PLATFORM UNIT	LIBRARY_NAME	Experiment Accession	Run Accession	Comments	PROJECT	SAMPLE_ALIAS	SAMPLE_BARCODE	WORK_REQUEST_ID	NCBI BioProject
20259ABXX	1	20259ABXX.1	Solexa-18484	SRX028014	SRR068185		G4278	NA12878	32975.5	22082	52009
20259ABXX	2	20259ABXX.2	Solexa-18484	SRX028014	SRR068182		G4278	NA12878	32975.5	22082	52009
2025UABXX	1	2025UABXX.1	Solexa-18484	SRX028024	SRR068195		G4278	NA12878	32975.5	22082	52009
2025UABXX	2	2025UABXX.2	Solexa-18484	SRX028024	SRR068192		G4278	NA12878	32975.5	22082	52009
20266ABXX	1	20266ABXX.1	Solexa-18484	SRX028050	SRR068221		G4278	NA12878	32975.5	22082	52009
20266ABXX	2	20266ABXX.2	Solexa-18484	SRX028050	SRR068222		G4278	NA12878	32975.5	22082	52009

[truncated: 12 more sheets: #11 HiSeq v2 Pfusion+betaine, #12 HiSeq v2 Accuprime, #13 HiSeq v3 Human NA12878, #14 HiSeq v3 Kapa Human NA12878, #15 Ion Torrent Human NA12878, #16 Complete Genomics NA12878, #A1 HiSeq v3 Human NA12878, #A2 HiSeq v2 Human (1000G), #A3 HiSeq v3 Human (1000G), #A4-A9 Miseq microbes, #A10 HiSeq 2.5K NA12878 Fisher, #A11 HiSeq 2.5K NA12878 PCRfree]
